# Supplementary material for: Genetic Variation and Autism: A Field Synopsis and Systematic Meta-Analysis
Source: Brain Sci. 2020 Sep 30;10(10):692. doi: 10.3390/brainsci10100692 (PMC7600188; doi:10.3390/brainsci10100692)
Supplement: Supplementary file 1 [file brainsci-10-00692-s001.zip]

Archive with 2 entries (2 files):
- Suppl/brainsci-920670_SPL_RV.docx
- Suppl/brainsci-920670_SPL_suppl exel.xlsx
