# Supplementary material for: Genetic Variation and Autism: A Field Synopsis and Systematic Meta-Analysis
Source: Brain Sci. 2020 Sep 30;10(10):692. doi: 10.3390/brainsci10100692 (PMC7600188; doi:10.3390/brainsci10100692)
Supplement: Supplementary file 1 [file brainsci-10-00692-s001.zip › Suppl/brainsci-920670_SPL_suppl exel.xlsx]

## Sheet: Gene_20200907_1to4 old_JYK
	Level of classification
	1 : Excluded after screening title
	2 : Excluded after screening abstract
	3 : Excluded after screening full text
	4 : Eligible articles
Reference number in the manuscript	Title of article	level of classification	exclusion	URL	Authors	Journal, Year, Vol.
	Commentary on Social Skills Training Curricula for Individuals with ASD: Social Interaction, Authenticity, and Stigma.	1	comment	/pubmed/29170937	Bottema-Beutel K, Park H, Kim SY.	J Autism Dev Disord. 2018 Mar;48(3):953-964. doi: 10.1007/s10803-017-3400-1.
	Prenatal Depression Risk Factors, Developmental Effects and Interventions: A Review.	1	narrative review	/pubmed/28702506	Field T.	J Pregnancy Child Health. 2017 Feb;4(1). pii: 301. doi: 10.4172/2376-127X.1000301. Epub 2017 Feb 27.
	[Influence of paternal age in schizophrenia].	1	not about ASD	/pubmed/21703435	Hubert A, Sz??ke A, Leboyer M, Sch??rhoff F.	Encephale. 2011 Jun;37(3):199-206. doi: 10.1016/j.encep.2010.12.005. Epub 2011 Apr 2. Review. French.
	16PF research into addiction: meta-analysis and extension.	1	not about ASD	/pubmed/3721637	Tuite DR, Luiten JW.	Int J Addict. 1986 Mar;21(3):287-323.
	A genome-wide association study of anorexia nervosa.	1	not about ASD	/pubmed/24514567	Boraska V, Franklin CS, Floyd JA, Thornton LM, Huckins LM, Southam L, Rayner NW, Tachmazidou I, Klump KL, Treasure J, Lewis CM, Schmidt U, Tozzi F, Kiezebrink K, Hebebrand J, Gorwood P, Adan RA, Kas MJ, Favaro A, Santonastaso P, Fern??ndez-Aranda F, Gratacos M, et al.	Mol Psychiatry. 2014 Oct;19(10):1085-94. doi: 10.1038/mp.2013.187. Epub 2014 Feb 11.
	Acupuncture for treating attention deficit hyperactivity disorder: a systematic review and meta-analysis.	1	not about ASD	/pubmed/21509667	Lee MS, Choi TY, Kim JI, Kim L, Ernst E.	Chin J Integr Med. 2011 Apr;17(4):257-60. doi: 10.1007/s11655-011-0701-7. Epub 2011 Apr 21. Review.
	Antidepressants for cognitive impairment in schizophrenia--a systematic review and meta-analysis.	1	not about ASD	/pubmed/25240772	Vernon JA, Grudnikoff E, Seidman AJ, Frazier TW, Vemulapalli MS, Pareek P, Goldberg TE, Kane JM, Correll CU.	Schizophr Res. 2014 Nov;159(2-3):385-94. doi: 10.1016/j.schres.2014.08.015. Epub 2014 Sep 18. Review.
	Brief report: systematic review of Rett syndrome in males.	1	not about ASD	/pubmed/26254891	Reichow B, George-Puskar A, Lutz T, Smith IC, Volkmar FR.	J Autism Dev Disord. 2015 Oct;45(10):3377-83. doi: 10.1007/s10803-015-2519-1. Review.
	Common and distinct patterns of grey-matter volume alteration in major depression and bipolar disorder: evidence from voxel-based meta-analysis.	1	not about ASD	/pubmed/27217146	Wise T, Radua J, Via E, Cardoner N, Abe O, Adams TM, Amico F, Cheng Y, Cole JH, de Azevedo Marques P??rico C, Dickstein DP, Farrow TFD, Frodl T, Wagner G, Gotlib IH, Gruber O, Ham BJ, Job DE, Kempton MJ, Kim MJ, Koolschijn PCMP, Malhi GS, et al.	Mol Psychiatry. 2017 Oct;22(10):1455-1463. doi: 10.1038/mp.2016.72. Epub 2016 May 24.
	Comparing functional assessment methodologies: a quantitative synthesis.	1	not about ASD	/pubmed/17004118	Herzinger CV, Campbell JM.	J Autism Dev Disord. 2007 Sep;37(8):1430-45.
	Defecation-Specific Behavior in Children with Functional Defecation Issues: A Systematic Review.	1	not about ASD	/pubmed/29035187	Beaudry-Bellefeuille I, Booth D, Lane SJ.	Perm J. 2017;21. doi: 10.7812/TPP/17-047. Review.
	Do people with schizophrenia experience more negative emotion and less positive emotion in their daily lives? A meta-analysis of experience sampling studies.	1	not about ASD	/pubmed/27881233	Cho H, Gonzalez R, Lavaysse LM, Pence S, Fulford D, Gard DE.	Schizophr Res. 2017 May;183:49-55. doi: 10.1016/j.schres.2016.11.016. Epub 2016 Nov 21. Review.
	Do Toxic Synergies of Underlying Etiologies Predispose the Positive Association Between Traumatic Brain Injury and ADHD?	1	not about ASD	/pubmed/26957549	Fluegge K.	J Atten Disord. 2016 Mar 8. pii: 1087054716633858. [Epub ahead of print]
	Guidelines for Reporting Articles on Psychiatry and Heart rate variability (GRAPH): recommendations to advance research communication.	1	not about ASD	/pubmed/27163204	Quintana DS, Alvares GA, Heathers JA.	Transl Psychiatry. 2016 May 10;6:e803. doi: 10.1038/tp.2016.73. Review.
	How informative is the mouse for human gut microbiota research?	1	not about ASD	/pubmed/25561744	Nguyen TL, Vieira-Silva S, Liston A, Raes J.	Dis Model Mech. 2015 Jan;8(1):1-16. doi: 10.1242/dmm.017400. Review.
	Joint attention in Down syndrome: A meta-analysis.	1	not about ASD	/pubmed/29793102	Hahn LJ, Loveall SJ, Savoy MT, Neumann AM, Ikuta T.	Res Dev Disabil. 2018 Jul;78:89-102. doi: 10.1016/j.ridd.2018.03.013. Epub 2018 May 21. Review.
	Limited Evidence for Risk Factors for Proarrhythmia and Sudden Cardiac Death in Patients Using Antidepressants: Dutch Consensus on ECG Monitoring.	1	not about ASD	/pubmed/29484613	Simoons M, Seldenrijk A, Mulder H, Birkenh??ger T, Groothedde-Kuyvenhoven M, Kok R, Kramers C, Verbeeck W, Westra M, van Roon E, Bakker R, Ruh?? H.	Drug Saf. 2018 Jul;41(7):655-664. doi: 10.1007/s40264-018-0649-z.
	Meta-analysis of Theory of Mind (ToM) impairment in bipolar disorder.	1	not about ASD	/pubmed/26456502	Bora E, Bartholomeusz C, Pantelis C.	Psychol Med. 2016 Jan;46(2):253-64. doi: 10.1017/S0033291715001993. Epub 2015 Oct 12. Review.
	Nonpharmacologic Treatments for Attention-Deficit/Hyperactivity Disorder: A Systematic Review.	1	not about ASD	/pubmed/29848556	Goode AP, Coeytaux RR, Maslow GR, Davis N, Hill S, Namdari B, LaPointe NMA, Befus D, Lallinger KR, Bowen SE, Kosinski A, McBroom AJ, Sanders GD, Kemper AR.	Pediatrics. 2018 Jun;141(6). pii: e20180094. doi: 10.1542/peds.2018-0094. Review.
	One-year incidence rates of tardive dyskinesia in children and adolescents treated with second-generation antipsychotics: a systematic review.	1	not about ASD	/pubmed/17979584	Correll CU, Kane JM.	J Child Adolesc Psychopharmacol. 2007 Oct;17(5):647-56. Review.
	Perspectives on classification of selected childhood neurodisabilities based on a review of literature.	1	not about ASD	/pubmed/27057781	Jeevanantham D, Bartlett D.	Dev Neurorehabil. 2017 May;20(4):194-206. doi: 10.3109/17518423.2016.1139009. Epub 2016 Apr 8.
	Placebo eff ects in psychiatry: mediators and moderators.	1	not about ASD	/pubmed/25815249	Weimer K, Colloca L, Enck P.	Lancet Psychiatry. 2015 Mar;2(3):246-57. Review.
	Prevalence of Schizophrenia Spectrum Disorders in Average-IQ Adults with Autism Spectrum Disorders: A Meta-analysis.	1	not about ASD	/pubmed/28980099	Lugo Mar??n J, Alviani Rodr??guez-Franco M, Mahtani Chugani V, Mag??n Maganto M, D??ez Villoria E, Canal Bedia R.	J Autism Dev Disord. 2018 Jan;48(1):239-250. doi: 10.1007/s10803-017-3328-5.
	Reduced higher dimensional temporal dynamism in neurofibromatosis type 1.	1	not about ASD	/pubmed/30710873	Mennigen E, Schuette P, Vajdi A, Pacheco L, Rosser T, Bearden CE.	Neuroimage Clin. 2019 Jan 29;22:101692. doi: 10.1016/j.nicl.2019.101692. [Epub ahead of print]
	Role of vitamin D in acquired immune and autoimmune diseases.	1	not about ASD	/pubmed/24813330	Delvin E, Souberbielle JC, Viard JP, Salle B.	Crit Rev Clin Lab Sci. 2014 Aug;51(4):232-47. doi: 10.3109/10408363.2014.901291. Epub 2014 May 9. Review.
	SNAP25 is associated with schizophrenia and major depressive disorder in the Han Chinese population.	1	not about ASD	/pubmed/25650683	Wang Q, Wang Y, Ji W, Zhou G, He K, Li Z, Chen J, Li W, Wen Z, Shen J, Qiang Y, Ji J, Wang Y, Shi Y, Yi Q, Wang Y.	J Clin Psychiatry. 2015 Jan;76(1):e76-82. doi: 10.4088/JCP.13m08962.
	The effects of oxytocin on social cognition in borderline personality disorder.	1	not about ASD	/pubmed/29273344	Servan A, Brunelin J, Poulet E.	Encephale. 2018 Feb;44(1):46-51. doi: 10.1016/j.encep.2017.11.001. Epub 2017 Dec 19. Review.
	Treatment of Lennox-Gastaut syndrome.	1	not about ASD	/pubmed/23450537	Hancock EC, Cross JH.	Cochrane Database Syst Rev. 2013 Feb 28;(2):CD003277. doi: 10.1002/14651858.CD003277.pub3. Review.
	Treatment of Lennox-Gastaut syndrome.	1	not about ASD	/pubmed/19588340	Hancock EC, Cross HH.	Cochrane Database Syst Rev. 2009 Jul 8;(3):CD003277. doi: 10.1002/14651858.CD003277.pub2. Review. Update in: Cochrane Database Syst Rev. 2013;2:CD003277.
	Treatment of Lennox-Gastaut syndrome.	1	not about ASD	/pubmed/12917958	Hancock E, Cross H.	Cochrane Database Syst Rev. 2003;(3):CD003277. Review. Update in: Cochrane Database Syst Rev. 2009;(3):CD003277.
	Copper in depressive disorder: A systematic review and meta-analysis of observational studies.	1	not about ASD	/pubmed/29980131	Ni M, You Y, Chen J, Zhang L.	Psychiatry Res. 2018 Sep;267:506-515. doi: 10.1016/j.psychres.2018.05.049. Epub 2018 May 23.
	A Systematic Review and Meta-Analysis of Intensive Multidisciplinary Intervention for Pediatric Feeding Disorders: How Standard Is the Standard of Care?	1	not about ASD	/pubmed/27843007	Sharp WG, Volkert VM, Scahill L, McCracken CE, McElhanon B.	J Pediatr. 2017 Feb;181:116-124.e4. doi: 10.1016/j.jpeds.2016.10.002. Epub 2016 Nov 8. Review.
	High-technology augmentative and alternative communication for individuals with intellectual and developmental disabilities and complex communication needs: a meta-analysis.	1	not about genetic risk factors	/pubmed/28922953	Ganz JB, Morin KL, Foster MJ, Vannest KJ, Gen?? Tosun D, Gregori EV, Gerow SL.	Augment Altern Commun. 2017 Dec;33(4):224-238. doi: 10.1080/07434618.2017.1373855. Epub 2017 Sep 19.
	A new approach to the diagnosis of deficits in processing faces: Potential application in autism research.	1	not about genetic risk factors	/pubmed/26335736	Wang R, Liu L, Liu J.	Sci China Life Sci. 2015 Oct;58(10):1024-35. doi: 10.1007/s11427-012-4337-4.
	Tracing the temporal stability of autism spectrum diagnosis and severity as measured by the Autism Diagnostic Observation Schedule: A systematic review and meta-analysis.	1	not about genetic risk factors	/pubmed/28934215	Bieleninik ??, Posserud MB, Geretsegger M, Thompson G, Elefant C, Gold C.	PLoS One. 2017 Sep 21;12(9):e0183160. doi: 10.1371/journal.pone.0183160. eCollection 2017. Review.
	A meta-analysis of single-case research on the use of tablet-mediated interventions for persons with ASD.	1	not about genetic risk factors	/pubmed/28964654	Hong ER, Gong LY, Ninci J, Morin K, Davis JL, Kawaminami S, Shi YQ, Noro F.	Res Dev Disabil. 2017 Nov;70:198-214. doi: 10.1016/j.ridd.2017.09.013. Epub 2017 Sep 28. Review.
	A Meta-Analysis of Single-Subject Research on Behavioral Momentum to Enhance Success in Students with Autism.	1	not about genetic risk factors	/pubmed/28236099	Cowan RJ, Abel L, Candel L.	J Autism Dev Disord. 2017 May;47(5):1464-1477. doi: 10.1007/s10803-017-3076-6. Review.
	An Evaluation of the Quality of Research on Evidence-Based Practices for Daily Living Skills for Individuals with Autism Spectrum Disorder.	1	not about genetic risk factors	/pubmed/25894523	Hong ER, Ganz JB, Ninci J, Neely L, Gilliland W, Boles M.	J Autism Dev Disord. 2015 Sep;45(9):2792-815. doi: 10.1007/s10803-015-2444-3. Review.
	Analysis of Evidence-Based Autism Symptoms??Enhancement by Acupuncture.	1	not about genetic risk factors	/pubmed/29275793	Abo Almaali HMM, Gelewkhan A, Mahdi ZAA.	J Acupunct Meridian Stud. 2017 Dec;10(6):375-384. doi: 10.1016/j.jams.2017.09.001. Epub 2017 Nov 11. Review.
	Early intensive behavioral intervention (EIBI) for young children with autism spectrum disorders (ASD).	1	not about genetic risk factors	/pubmed/29742275	Reichow B, Hume K, Barton EE, Boyd BA.	Cochrane Database Syst Rev. 2018 May 9;5:CD009260. doi: 10.1002/14651858.CD009260.pub3. Review.
	Early intensive behavioral intervention (EIBI) for young children with autism spectrum disorders (ASD).	1	not about genetic risk factors	/pubmed/23076956	Reichow B, Barton EE, Boyd BA, Hume K.	Cochrane Database Syst Rev. 2012 Oct 17;10:CD009260. doi: 10.1002/14651858.CD009260.pub2. Review. Update in: Cochrane Database Syst Rev. 2018 May 09;5:CD009260.
	Effectiveness of cognitive behavioural therapy with people who have autistic spectrum disorders: A systematic review and meta-analysis.	1	not about genetic risk factors	/pubmed/27592496	Weston L, Hodgekins J, Langdon PE.	Clin Psychol Rev. 2016 Nov;49:41-54. doi: 10.1016/j.cpr.2016.08.001. Epub 2016 Aug 4. Review.
	Effectiveness of psychotherapy.	1	not about genetic risk factors	/pubmed/10439205	Ritvo RZ, Papilsky SB.	Curr Opin Pediatr. 1999 Aug;11(4):323-7. Review.
	Efficacy of applied behavior analysis in autism.	1	not about genetic risk factors	/pubmed/19559310	Smith T, Eikeseth S, Sallows GO, Graupner TD.	J Pediatr. 2009 Jul;155(1):151-2; author reply 152-3. doi: 10.1016/j.jpeds.2009.01.065. No abstract available.
	Efficacy of applied behavioral intervention in preschool children with autism for improving cognitive, language, and adaptive behavior: a systematic review and meta-analysis.	1	not about genetic risk factors	/pubmed/18950798	Spreckley M, Boyd R.	J Pediatr. 2009 Mar;154(3):338-44. doi: 10.1016/j.jpeds.2008.09.012. Epub 2008 Oct 31. Review.
	Efficacy of behavioral interventions for reducing problem behavior in persons with autism: a quantitative synthesis of single-subject research.	1	not about genetic risk factors	/pubmed/12623082	Campbell JM.	Res Dev Disabil. 2003 Mar-Apr;24(2):120-38.
	Efficacy of behavioral interventions for reducing problem behavior in persons with autism: an updated quantitative synthesis of single-subject research.	1	not about genetic risk factors	/pubmed/24992447	Heyvaert M, Saenen L, Campbell JM, Maes B, Onghena P.	Res Dev Disabil. 2014 Oct;35(10):2463-76. doi: 10.1016/j.ridd.2014.06.017. Epub 2014 Jun 30. Review.
	Efficacy of group social skills interventions for youth with autism spectrum disorder: A systematic review and meta-analysis.	1	not about genetic risk factors	/pubmed/28130983	Gates JA, Kang E, Lerner MD.	Clin Psychol Rev. 2017 Mar;52:164-181. doi: 10.1016/j.cpr.2017.01.006. Epub 2017 Jan 18. Review.
	Efficacy of interventions to improve feeding difficulties in children with autism spectrum disorders: a systematic review and meta-analysis.	1	not about genetic risk factors	/pubmed/24962184	Marshall J, Ware R, Ziviani J, Hill RJ, Dodrill P.	Child Care Health Dev. 2015 Mar;41(2):278-302. doi: 10.1111/cch.12157. Epub 2014 Jun 25. Review.
	Evidence-based review on interventions and determinants of driving performance in teens with attention deficit hyperactivity disorder or autism spectrum disorder.	1	not about genetic risk factors	/pubmed/23343028	Classen S, Monahan M.	Traffic Inj Prev. 2013;14(2):188-93. doi: 10.1080/15389588.2012.700747. Review.
	First- and Second-Generation Antipsychotics in Children and Young Adults: Systematic Review Update [Internet].	1	not about genetic risk factors	/pubmed/28749632	Pillay J, Boylan K, Carrey N, Newton A, Vandermeer B, Nuspl M, MacGregor T, Jafri SHA, Featherstone R, Hartling L.	Rockville (MD): Agency for Healthcare Research and Quality (US); 2017 Mar.
	Follow-Up of Children With Autism Spectrum Disorder 1 Year After Early Behavioral Intervention.	1	not about genetic risk factors	/pubmed/29726269	Rivard M, Morin M, Mello C, Terroux A, Mercier C.	Behav Modif. 2018 May 1:145445518773692. doi: 10.1177/0145445518773692. [Epub ahead of print]
	Incorporating video modeling into a school-based intervention for students with autism spectrum disorders.	1	not about genetic risk factors	/pubmed/23087158	Wilson KP.	Lang Speech Hear Serv Sch. 2013 Jan;44(1):105-17. doi: 10.1044/0161-1461(2012/11-0098). Epub 2012 Oct 19.
	Innovative technology-based interventions for autism spectrum disorders: a meta-analysis.	1	not about genetic risk factors	/pubmed/24092843	Grynszpan O, Weiss PL, Perez-Diaz F, Gal E.	Autism. 2014 May;18(4):346-61. doi: 10.1177/1362361313476767. Epub 2013 Oct 3.
	Intervention effects on spoken-language outcomes for children with autism: a systematic review and meta-analysis.	1	not about genetic risk factors	/pubmed/27120988	Hampton LH, Kaiser AP.	J Intellect Disabil Res. 2016 May;60(5):444-63. doi: 10.1111/jir.12283. Review.
	Interventions based on the Theory of Mind cognitive model for autism spectrum disorder (ASD).	1	not about genetic risk factors	/pubmed/24652601	Fletcher-Watson S, McConnell F, Manola E, McConachie H.	Cochrane Database Syst Rev. 2014 Mar 21;(3):CD008785. doi: 10.1002/14651858.CD008785.pub2. Review.
	Joint attention interventions for children with autism spectrum disorder: a systematic review and meta-analysis.	1	not about genetic risk factors	/pubmed/26952136	Murza KA, Schwartz JB, Hahs-Vaughn DL, Nye C.	Int J Lang Commun Disord. 2016 May;51(3):236-51. doi: 10.1111/1460-6984.12212. Epub 2016 Mar 8. Review.
	Meta-analyses of individual versus group interventions for pre-school children with autism spectrum disorder (ASD).	1	not about genetic risk factors	/pubmed/29763417	Tachibana Y, Miyazaki C, Mikami M, Ota E, Mori R, Hwang Y, Terasaka A, Kobayashi E, Kamio Y.	PLoS One. 2018 May 15;13(5):e0196272. doi: 10.1371/journal.pone.0196272. eCollection 2018.
	Parent-Mediated Intervention Training Delivered Remotely for Children With Autism Spectrum Disorder Living Outside of Urban Areas: Systematic Review.	1	not about genetic risk factors	/pubmed/28807892	Parsons D, Cordier R, Vaz S, Lee HC.	J Med Internet Res. 2017 Aug 14;19(8):e198. doi: 10.2196/jmir.6651. Review.
	Psychosocial interventions for reducing vocal challenging behavior in persons with autistic disorder: a multilevel meta-analysis of single-case experiments.	1	not about genetic risk factors	/pubmed/24183495	Vanderkerken L, Heyvaert M, Maes B, Onghena P.	Res Dev Disabil. 2013 Dec;34(12):4515-33. doi: 10.1016/j.ridd.2013.09.030. Epub 2013 Oct 31.
	School-based peer-related social competence interventions for children with autism spectrum disorder: a meta-analysis and descriptive review of single case research design studies.	1	not about genetic risk factors	/pubmed/25641004	Whalon KJ, Conroy MA, Martinez JR, Werch BL.	J Autism Dev Disord. 2015 Jun;45(6):1513-31. doi: 10.1007/s10803-015-2373-1. Review.
	Serious Games for Mental Health: Are They Accessible, Feasible, and Effective? A Systematic Review and Meta-analysis.	1	not about genetic risk factors	/pubmed/28149281	Lau HM, Smit JH, Fleming TM, Riper H.	Front Psychiatry. 2017 Jan 18;7:209. doi: 10.3389/fpsyt.2016.00209. eCollection 2016. Review.
	Social skills training for youth with autism spectrum disorders.	1	not about genetic risk factors	/pubmed/18775374	Bellini S, Peters JK.	Child Adolesc Psychiatr Clin N Am. 2008 Oct;17(4):857-73, x. doi: 10.1016/j.chc.2008.06.008. Review.
	Social Story interventions for students with autism spectrum disorders: a meta-analysis.	1	not about genetic risk factors	/pubmed/20054628	Kokina A, Kern L.	J Autism Dev Disord. 2010 Jul;40(7):812-26. doi: 10.1007/s10803-009-0931-0.
	Tablet-based interventions for individuals with ASD: Evidence of generalization and maintenance effects.	1	not about genetic risk factors	/pubmed/29422422	Hong ER, Kawaminami S, Neely L, Morin K, Davis JL, Gong LY.	Res Dev Disabil. 2018 Aug;79:130-141. doi: 10.1016/j.ridd.2018.01.014. Review.
	TEACCH-based group social skills training for children with high-functioning autism: a pilot randomized controlled trial.	1	not about genetic risk factors	/pubmed/24083413	Ichikawa K, Takahashi Y, Ando M, Anme T, Ishizaki T, Yamaguchi H, Nakayama T.	Biopsychosoc Med. 2013 Oct 1;7(1):14. doi: 10.1186/1751-0759-7-14.
	The design and implementation of a CBT-based intervention for sensory processing difficulties in adolescents on the autism spectrum.	1	not about genetic risk factors	/pubmed/27639063	Edgington L, Hill V, Pellicano E.	Res Dev Disabil. 2016 Dec;59:221-233. doi: 10.1016/j.ridd.2016.09.004. Epub 2016 Sep 14.
	The effect of caregiver-delivered social-communication interventions on skill generalization and maintenance in ASD.	1	not about genetic risk factors	/pubmed/29360047	Hong ER, Neely L, Gerow S, Gann C.	Res Dev Disabil. 2018 Mar;74:57-71. doi: 10.1016/j.ridd.2018.01.006. Epub 2018 Jan 20. Review.
	The effect of physical activity interventions on youth with autism spectrum disorder: A meta-analysis.	1	not about genetic risk factors	/pubmed/29693781	Healy S, Nacario A, Braithwaite RE, Hopper C.	Autism Res. 2018 Jun;11(6):818-833. doi: 10.1002/aur.1955. Epub 2018 Apr 25. Review.
	The effectiveness of intervention on the behavior of individuals with autism: a meta-analysis using percentage of data points exceeding the median of baseline phase (PEM).	1	not about genetic risk factors	/pubmed/19282505	Ma HH.	Behav Modif. 2009 May;33(3):339-59. doi: 10.1177/0145445509333173. Epub 2009 Mar 11.
	The effectiveness of psychosocial interventions for anxiety in children and adolescents with autism spectrum disorder: a systematic review and meta-analysis.	1	not about genetic risk factors	/pubmed/26120361	Kreslins A, Robertson AE, Melville C.	Child Adolesc Psychiatry Ment Health. 2015 Jun 20;9:22. doi: 10.1186/s13034-015-0054-7. eCollection 2015.
	The effects of video modeling in teaching functional living skills to persons with ASD: A meta-analysis of single-case studies.	1	not about genetic risk factors	/pubmed/27442687	Hong ER, Ganz JB, Mason R, Morin K, Davis JL, Ninci J, Neely LC, Boles MB, Gilliland WD.	Res Dev Disabil. 2016 Oct;57:158-69. doi: 10.1016/j.ridd.2016.07.001. Epub 2016 Jul 19. Review.
	The Efficacy and Safety of Acupuncture for the Treatment of Children with Autism Spectrum Disorder: A Systematic Review and Meta-Analysis.	1	not about genetic risk factors	/pubmed/29552077	Lee B, Lee J, Cheon JH, Sung HK, Cho SH, Chang GT.	Evid Based Complement Alternat Med. 2018 Jan 11;2018:1057539. doi: 10.1155/2018/1057539. eCollection 2018. Review.
	The impact of augmentative and alternative communication intervention on the speech production of individuals with developmental disabilities: a research review.	1	not about genetic risk factors	/pubmed/16671842	Millar DC, Light JC, Schlosser RW.	J Speech Lang Hear Res. 2006 Apr;49(2):248-64. Review.
	The TEACCH program for children and adults with autism: a meta-analysis of intervention studies.	1	not about genetic risk factors	/pubmed/23988454	Virues-Ortega J, Julio FM, Pastor-Barriuso R.	Clin Psychol Rev. 2013 Dec;33(8):940-53. doi: 10.1016/j.cpr.2013.07.005. Epub 2013 Jul 24.
	A Systematic Review of Group Social Skills Interventions, and Meta-analysis of Outcomes, for Children with High Functioning ASD.	1	not about genetic risk factors	/pubmed/29423608	Wolstencroft J, Robinson L, Srinivasan R, Kerry E, Mandy W, Skuse D.	J Autism Dev Disord. 2018 Jul;48(7):2293-2307. doi: 10.1007/s10803-018-3485-1.
	Aripiprazole in acute treatment of children and adolescents with autism spectrum disorder: a systematic review and meta-analysis.	1	not about genetic risk factors	/pubmed/30519027	Maneeton N, Maneeton B, Putthisri S, Suttajit S, Likhitsathian S, Srisurapanont M.	Neuropsychiatr Dis Treat. 2018 Nov 12;14:3063-3072. doi: 10.2147/NDT.S174622. eCollection 2018.
	Behavioral and/or pharmacological interventions for managing sleep disturbances in children with autism spectrum disorder: an umbrella review protocol.	1	not about genetic risk factors	/pubmed/29035961	Kirkendall N, Palokas M.	JBI Database System Rev Implement Rep. 2017 Oct;15(10):2495-2501. doi: 10.11124/JBISRIR-2016-003310. Review.
	Effectiveness of Animal-Assisted Therapy in the Pediatric Population: Systematic Review and Meta-Analysis of Controlled Studies.	1	not about genetic risk factors	/pubmed/29994814	Charry-S??nchez JD, Pradilla I, Talero-Guti??rrez C.	J Dev Behav Pediatr. 2018 Sep;39(7):580-590. doi: 10.1097/DBP.0000000000000594.
	Effectiveness of Cognitive and Occupation-Based Interventions for Children With Challenges in Sensory Processing and Integration: A Systematic Review.	1	not about genetic risk factors	/pubmed/29280712	Pfeiffer B, Clark GF, Arbesman M.	Am J Occup Ther. 2018 Jan/Feb;72(1):7201190020p1-7201190020p9. doi: 10.5014/ajot.2018.028233. Review.
	Effectiveness of cognitive, developmental, and behavioural interventions for Autism Spectrum Disorder in preschool-aged children: A systematic review and meta-analysis.	1	not about genetic risk factors	/pubmed/30211331	Su Maw S, Haga C.	Heliyon. 2018 Sep 6;4(9):e00763. doi: 10.1016/j.heliyon.2018.e00763. eCollection 2018 Sep. Review.
	Equine assisted activities and therapies in children with autism spectrum disorder: A systematic review and a meta-analysis.	1	not about genetic risk factors	/pubmed/30670226	Trzmiel T, Purandare B, Michalak M, Zasadzka E, Pawlaczyk M.	Complement Ther Med. 2019 Feb;42:104-113. doi: 10.1016/j.ctim.2018.11.004. Epub 2018 Nov 5. Review.
	Feasibility of a play-based intervention set for toddlers with autism.	1	not about genetic risk factors	/pubmed/29890299	Woodard CR, Chung J.	Res Dev Disabil. 2018 Sep;80:24-34. doi: 10.1016/j.ridd.2018.05.010. Epub 2018 Jun 8.
	A Meta-Analytic Review of the Efficacy of Physical Exercise Interventions on Cognition in Individuals with Autism Spectrum Disorder and ADHD.	1	not about genetic risk factors	/pubmed/27412579	Tan BW, Pooley JA, Speelman CP.	J Autism Dev Disord. 2016 Sep;46(9):3126-43. doi: 10.1007/s10803-016-2854-x. Review.
	A meta-analytic review of the impact of intranasal oxytocin administration on cortisol concentrations during laboratory tasks: moderation by method and mental health.	1	not about genetic risk factors	/pubmed/25086828	Cardoso C, Kingdon D, Ellenbogen MA.	Psychoneuroendocrinology. 2014 Nov;49:161-70. doi: 10.1016/j.psyneuen.2014.07.014. Epub 2014 Jul 22. Review.
	A systematic review and meta-analysis of comprehensive interventions for pre-school children with autism spectrum disorder (ASD).	1	not about genetic risk factors	/pubmed/29211740	Tachibana Y, Miyazaki C, Ota E, Mori R, Hwang Y, Kobayashi E, Terasaka A, Tang J, Kamio Y.	PLoS One. 2017 Dec 6;12(12):e0186502. doi: 10.1371/journal.pone.0186502. eCollection 2017. Review.
	A systematic review of pragmatic language interventions for children with autism spectrum disorder.	1	not about genetic risk factors	/pubmed/28426832	Parsons L, Cordier R, Munro N, Joosten A, Speyer R.	PLoS One. 2017 Apr 20;12(4):e0172242. doi: 10.1371/journal.pone.0172242. eCollection 2017. Review.
	Auditory integration training and other sound therapies for autism spectrum disorders (ASD).	1	not about genetic risk factors	/pubmed/22161380	Sinha Y, Silove N, Hayen A, Williams K.	Cochrane Database Syst Rev. 2011 Dec 7;(12):CD003681. doi: 10.1002/14651858.CD003681.pub3. Review.
	Auditory integration training and other sound therapies for autism spectrum disorders.	1	not about genetic risk factors	/pubmed/14974028	Sinha Y, Silove N, Wheeler D, Williams K.	Cochrane Database Syst Rev. 2004;(1):CD003681. Review. Update in: Cochrane Database Syst Rev. 2011;(12):CD003681.
	Auditory integration training and other sound therapies for autism spectrum disorders: a systematic review.	1	not about genetic risk factors	/pubmed/16887860	Sinha Y, Silove N, Wheeler D, Williams K.	Arch Dis Child. 2006 Dec;91(12):1018-22. Epub 2006 Aug 3. Review.
	Behavioural and developmental interventions for autism spectrum disorder: a clinical systematic review.	1	not about genetic risk factors	/pubmed/19015734	Ospina MB, Krebs Seida J, Clark B, Karkhaneh M, Hartling L, Tjosvold L, Vandermeer B, Smith V.	PLoS One. 2008;3(11):e3755. doi: 10.1371/journal.pone.0003755. Epub 2008 Nov 18. Review.
	Cognitive-behavioral therapy for anxiety in children with high-functioning autism: a meta-analysis.	1	not about genetic risk factors	/pubmed/24167175	Sukhodolsky DG, Bloch MH, Panza KE, Reichow B.	Pediatrics. 2013 Nov;132(5):e1341-50. doi: 10.1542/peds.2013-1193. Epub 2013 Oct 28. Review.
	Combined vitamin B6-magnesium treatment in autism spectrum disorder.	1	not about genetic risk factors	/pubmed/12519599	Nye C, Brice A.	Cochrane Database Syst Rev. 2002;(4):CD003497. Review. Update in: Cochrane Database Syst Rev. 2005;(4):CD003497.
	Comprehensive synthesis of early intensive behavioral interventions for young children with autism based on the UCLA young autism project model.	1	not about genetic risk factors	/pubmed/18535894	Reichow B, Wolery M.	J Autism Dev Disord. 2009 Jan;39(1):23-41. doi: 10.1007/s10803-008-0596-0. Epub 2008 Jun 6.
	Effectiveness of Sleep-Based Interventions for Children with Autism Spectrum Disorder: A Meta-Synthesis.	1	not about genetic risk factors	/pubmed/28258648	Cuomo BM, Vaz S, Lee EAL, Thompson C, Rogerson JM, Falkmer T.	Pharmacotherapy. 2017 May;37(5):555-578. doi: 10.1002/phar.1920. Review.
	Meta-analysis of Early Intensive Behavioral Intervention for children with autism.	1	not about genetic risk factors	/pubmed/19437303	Eldevik S, Hastings RP, Hughes JC, Jahr E, Eikeseth S, Cross S.	J Clin Child Adolesc Psychol. 2009 May;38(3):439-50. doi: 10.1080/15374410902851739.
	Meta-analysis of parent-mediated interventions for young children with autism spectrum disorder.	1	not about genetic risk factors	/pubmed/29490483	Nevill RE, Lecavalier L, Stratis EA.	Autism. 2018 Feb;22(2):84-98. doi: 10.1177/1362361316677838. Epub 2016 Nov 14.
	Meta-analysis of social skills interventions of single-case research for individuals with autism spectrum disorders: results from three-level HLM.	1	not about genetic risk factors	/pubmed/23212808	Wang SY, Parrila R, Cui Y.	J Autism Dev Disord. 2013 Jul;43(7):1701-16. doi: 10.1007/s10803-012-1726-2.
	Meta-analysis of studies incorporating the interests of young children with autism spectrum disorders into early intervention practices.	1	not about genetic risk factors	/pubmed/22934173	Dunst CJ, Trivette CM, Hamby DW.	Autism Res Treat. 2012;2012:462531. doi: 10.1155/2012/462531. Epub 2012 May 14.
	Meta-analysis of Tablet-Mediated Interventions for Teaching Academic Skills to Individuals with Autism.	1	not about genetic risk factors	/pubmed/29644588	Ledbetter-Cho K, O'Reilly M, Lang R, Watkins L, Lim N.	J Autism Dev Disord. 2018 Sep;48(9):3021-3036. doi: 10.1007/s10803-018-3573-2.
	Meta-analysis of the effects of intranasal oxytocin on interpretation and expression of emotions.	1	not about genetic risk factors	/pubmed/28467893	Leppanen J, Ng KW, Tchanturia K, Treasure J.	Neurosci Biobehav Rev. 2017 Jul;78:125-144. doi: 10.1016/j.neubiorev.2017.04.010. Epub 2017 Apr 30. Review.
	Moderation of effects of AAC based on setting and types of aided AAC on outcome variables: an aggregate study of single-case research with individuals with ASD.	1	not about genetic risk factors	/pubmed/24102440	Ganz JB, Rispoli MJ, Mason RA, Hong ER.	Dev Neurorehabil. 2014 Jun;17(3):184-92. doi: 10.3109/17518423.2012.748097. Epub 2013 Oct 8.
	Music in intervention for children and adolescents with autism: a meta-analysis.	1	not about genetic risk factors	/pubmed/15307805	Whipple J.	J Music Ther. 2004 Summer;41(2):90-106.
	Music therapy for autistic spectrum disorder.	1	not about genetic risk factors	/pubmed/16625601	Gold C, Wigram T, Elefant C.	Cochrane Database Syst Rev. 2006 Apr 19;(2):CD004381. Review. Update in: Cochrane Database Syst Rev. 2014;6:CD004381.
	Music therapy for people with autism spectrum disorder.	1	not about genetic risk factors	/pubmed/24936966	Geretsegger M, Elefant C, M??ssler KA, Gold C.	Cochrane Database Syst Rev. 2014 Jun 17;(6):CD004381. doi: 10.1002/14651858.CD004381.pub3. Review.
	Narrowing the gap: effects of intervention on developmental trajectories in autism.	1	not about genetic risk factors	/pubmed/24212258	Klintwall L, Eldevik S, Eikeseth S.	Autism. 2015 Jan;19(1):53-63. doi: 10.1177/1362361313510067. Epub 2013 Nov 8.
	Outcomes of behavioral intervention for children with autism in mainstream pre-school settings.	1	not about genetic risk factors	/pubmed/21472360	Eldevik S, Hastings RP, Jahr E, Hughes JC.	J Autism Dev Disord. 2012 Feb;42(2):210-20. doi: 10.1007/s10803-011-1234-9.
	Overview of meta-analyses on early intensive behavioral intervention for young children with autism spectrum disorders.	1	not about genetic risk factors	/pubmed/21404083	Reichow B.	J Autism Dev Disord. 2012 Apr;42(4):512-20. doi: 10.1007/s10803-011-1218-9. Review.
	Parent inclusion in early intensive behavior interventions for young children with ASD: a synthesis of meta-analyses from 2009 to 2011.	1	not about genetic risk factors	/pubmed/23816632	Strauss K, Mancini F; SPC Group., Fava L.	Res Dev Disabil. 2013 Sep;34(9):2967-85. doi: 10.1016/j.ridd.2013.06.007. Epub 2013 Jun 29. Review.
	Parent skills training for parents of children or adults with developmental disorders: systematic review and meta-analysis protocol.	1	not about genetic risk factors	/pubmed/25164537	Reichow B, Kogan C, Barbui C, Smith I, Yasamy MT, Servili C.	BMJ Open. 2014 Aug 27;4(8):e005799. doi: 10.1136/bmjopen-2014-005799.
	Parent-mediated early intervention for young children with autism spectrum disorders (ASD).	1	not about genetic risk factors	/pubmed/23633377	Oono IP, Honey EJ, McConachie H.	Cochrane Database Syst Rev. 2013 Apr 30;(4):CD009774. doi: 10.1002/14651858.CD009774.pub2. Review.
	Pharmacologic treatment for the core deficits and associated symptoms of autism in children.	1	not about genetic risk factors	/pubmed/19232924	West L, Waldrop J, Brunssen S.	J Pediatr Health Care. 2009 Mar-Apr;23(2):75-89. doi: 10.1016/j.pedhc.2008.12.001.
	Pharmacologic treatment of repetitive behaviors in autism spectrum disorders: evidence of publication bias.	1	not about genetic risk factors	/pubmed/22529279	Carrasco M, Volkmar FR, Bloch MH.	Pediatrics. 2012 May;129(5):e1301-10. doi: 10.1542/peds.2011-3285. Epub 2012 Apr 23.
	Pharmacologic Treatment of Severe Irritability and Problem Behaviors in Autism: A Systematic Review and Meta-analysis.	1	not about genetic risk factors	/pubmed/26908468	Fung LK, Mahajan R, Nozzolillo A, Bernal P, Krasner A, Jo B, Coury D, Whitaker A, Veenstra-Vanderweele J, Hardan AY.	Pediatrics. 2016 Feb;137 Suppl 2:S124-35. doi: 10.1542/peds.2015-2851K. Review.
	Pharmacological management in children and adolescents with pervasive developmental disorder.	1	not about genetic risk factors	/pubmed/20047454	Sung M, Fung DS, Cai Y, Ooi YP.	Aust N Z J Psychiatry. 2010 May;44(5):410-28. doi: 10.3109/00048670903493330.
	Pharmacotherapy of autism spectrum disorders.	1	not about genetic risk factors	/pubmed/22541665	Benvenuto A, Battan B, Porfirio MC, Curatolo P.	Brain Dev. 2013 Feb;35(2):119-27. doi: 10.1016/j.braindev.2012.03.015. Epub 2012 Apr 25. Review.
	Predictors of placebo response in pharmacological and dietary supplement treatment trials in pediatric autism spectrum disorder: a meta-analysis.	1	not about genetic risk factors	/pubmed/26393486	Masi A, Lampit A, Glozier N, Hickie IB, Guastella AJ.	Transl Psychiatry. 2015 Sep 22;5:e640. doi: 10.1038/tp.2015.143.
	Systematic review and meta-analysis of reported adverse events of long-term intranasal oxytocin treatment for autism spectrum disorder.	1	not about genetic risk factors	/pubmed/29232031	Cai Q, Feng L, Yap KZ.	Psychiatry Clin Neurosci. 2018 Mar;72(3):140-151. doi: 10.1111/pcn.12627. Epub 2018 Jan 30. Review.
	Meta-analysing the effectiveness of melatonin for sleep-disturbed individuals with autism spectrum conditions: should Rett syndrome be included?	1	not about genetic risk factors	/pubmed/21838821	Gu??nol?? F, Baleyte JM.	Dev Med Child Neurol. 2011 Nov;53(11):1063; author reply 1064. doi: 10.1111/j.1469-8749.2011.04071.x. Epub 2011 Aug 12. No abstract available.
	Reliability generalization for Childhood Autism Rating Scale.	1	not about genetic risk factors	/pubmed/23636714	Breidbord J, Croudace TJ.	J Autism Dev Disord. 2013 Dec;43(12):2855-65. doi: 10.1007/s10803-013-1832-9.
	Risk of mortality among children, adolescents, and adults with autism spectrum disorder or attention deficit hyperactivity disorder and their first-degree relatives: a protocol for a systematic review and meta-analysis of observational studies.	1	not about genetic risk factors	/pubmed/28915839	Catal??-L??pez F, Hutton B, Page MJ, Ridao M, Driver JA, Alonso-Arroyo A, For??s-Martos J, Mac??as Saint-Gerons D, Vieta E, Valencia A, Tabar??s-Seisdedos R.	Syst Rev. 2017 Sep 15;6(1):189. doi: 10.1186/s13643-017-0581-9.
	Parents' voices: 'why and how we advocate'. A meta-synthesis of parents' experiences of advocating for their child with autism spectrum disorder.	1	not about genetic risk factors	/pubmed/27445227	Boshoff K, Gibbs D, Phillips RL, Wiles L, Porter L.	Child Care Health Dev. 2016 Nov;42(6):784-797. doi: 10.1111/cch.12383. Epub 2016 Jul 22. Review.
	A Systematic Review and Meta-analysis of Parent Training for Disruptive Behavior in Children with Autism Spectrum Disorder.	1	not about genetic risk factors	/pubmed/28600643	Postorino V, Sharp WG, McCracken CE, Bearss K, Burrell TL, Evans AN, Scahill L.	Clin Child Fam Psychol Rev. 2017 Dec;20(4):391-402. doi: 10.1007/s10567-017-0237-2. Review.
	Parenting Stress through the Lens of Different Clinical Groups: a Systematic Review & Meta-Analysis.	1	not about genetic risk factors	/pubmed/28555335	Barroso NE, Mendez L, Graziano PA, Bagner DM.	J Abnorm Child Psychol. 2018 Apr;46(3):449-461. doi: 10.1007/s10802-017-0313-6. Review.
	The impact of parenting stress: a meta-analysis of studies comparing the experience of parenting stress in parents of children with and without autism spectrum disorder.	1	not about genetic risk factors	/pubmed/22790429	Hayes SA, Watson SL.	J Autism Dev Disord. 2013 Mar;43(3):629-42. doi: 10.1007/s10803-012-1604-y.
	How do Parents Manage Irritability, Challenging Behaviour, Non-Compliance and Anxiety in Children with Autism Spectrum Disorders? A Meta-Synthesis.	1	not about genetic risk factors	/pubmed/29222612	O'Nions E, Happ?? F, Evers K, Boonen H, Noens I.	J Autism Dev Disord. 2018 Apr;48(4):1272-1286. doi: 10.1007/s10803-017-3361-4.
	Procedural learning in Parkinson's disease, specific language impairment, dyslexia, schizophrenia, developmental coordination disorder, and autism spectrum disorders: A second-order meta-analysis.	1	not about genetic risk factors	/pubmed/28710941	Clark GM, Lum JAG.	Brain Cogn. 2017 Oct;117:41-48. doi: 10.1016/j.bandc.2017.07.004. Epub 2017 Jul 12.
	Psychometric validation and normative data of a second Chinese version of the Hooper Visual Organization Test in children.	1	not about genetic risk factors	/pubmed/22728603	Lin YH, Su CY, Guo WY, Wuang YP.	Res Dev Disabil. 2012 Nov-Dec;33(6):1919-27. doi: 10.1016/j.ridd.2012.05.016. Epub 2012 Jun 21.
	Quality of life in autism across the lifespan: a meta-analysis.	1	not about genetic risk factors	/pubmed/24443331	van Heijst BF, Geurts HM.	Autism. 2015 Feb;19(2):158-67. doi: 10.1177/1362361313517053. Epub 2014 Jan 17.
	Meta-synthesis of fathers' experiences raising children on the autism spectrum.	1	not about genetic risk factors	/pubmed/28705095	Lashewicz BM, Shipton L, Lien K.	J Intellect Disabil. 2017 Jan 1:1744629517719347. doi: 10.1177/1744629517719347. [Epub ahead of print]
	Aripiprazole: a review of its use in the treatment of irritability associated with autistic disorder patients aged 6-17.	1	not about genetic risk factors	/pubmed/23861644	Douglas-Hall P, Curran S, Bird V, Taylor D.	J Cent Nerv Syst Dis. 2011 Jun 12;3:143-53. doi: 10.4137/JCNSD.S4140. Print 2011.
	Evaluation of comprehensive treatment models for individuals with autism spectrum disorders.	1	not about genetic risk factors	/pubmed/19633939	Odom SL, Boyd BA, Hall LJ, Hume K.	J Autism Dev Disord. 2010 Apr;40(4):425-36. doi: 10.1007/s10803-009-0825-1. Epub 2009 Jul 25. Erratum in: J Autism Dev Disord. 2010 Apr;40(4):437.
	Melatonin: an option for managing sleep disorders in children with autism spectrum disorder.	1	not about genetic risk factors	/pubmed/24375600	Damiani JM, Sweet BV, Sohoni P.	Am J Health Syst Pharm. 2014 Jan 15;71(2):95-101. doi: 10.2146/ajhp130215. Review. No abstract available.
	Methylphenidate for children and adolescents with autism spectrum disorder.	1	not about genetic risk factors	/pubmed/29159857	Sturman N, Deckx L, van Driel ML.	Cochrane Database Syst Rev. 2017 Nov 21;11:CD011144. doi: 10.1002/14651858.CD011144.pub2. Review.
	Repetitive Transcranial Magnetic Stimulation for Treatment of Autism Spectrum Disorder: A Systematic Review and Meta-Analysis.	1	not about genetic risk factors	/pubmed/30038561	Barahona-Corr??a JB, Velosa A, Chainho A, Lopes R, Oliveira-Maia AJ.	Front Integr Neurosci. 2018 Jul 9;12:27. doi: 10.3389/fnint.2018.00027. eCollection 2018.
	Systematic review and guide to management of core and psychiatric symptoms in youth with autism.	1	not about genetic risk factors	/pubmed/29904907	Ameis SH, Kassee C, Corbett-Dick P, Cole L, Dadhwal S, Lai MC, Veenstra-VanderWeele J, Correll CU.	Acta Psychiatr Scand. 2018 Nov;138(5):379-400. doi: 10.1111/acps.12918. Epub 2018 Jun 14. Review.
	Intranasal oxytocin, social cognition and neurodevelopmental disorders: A meta-analysis.	1	not about genetic risk factors	/pubmed/29032324	Keech B, Crowe S, Hocking DR.	Psychoneuroendocrinology. 2018 Jan;87:9-19. doi: 10.1016/j.psyneuen.2017.09.022. Epub 2017 Oct 8. Review.
	Guideline recommendations for diagnosis and clinical management of Ring14 syndrome-first report of an ad hoc task force.	1	not about genetic risk factors	/pubmed/28399932	Rinaldi B, Vaisfeld A, Amarri S, Baldo C, Gobbi G, Magini P, Melli E, Neri G, Novara F, Pippucci T, Rizzi R, Soresina A, Zampini L, Zuffardi O, Crimi M.	Orphanet J Rare Dis. 2017 Apr 11;12(1):69. doi: 10.1186/s13023-017-0606-4. Review.
	Is damage to the pre-frontal cortex dormant until adolescence, or difficult to detect? Looking for keys that unlock executive functions in children in the wrong place.	1	not about genetic risk factors	/pubmed/29055394	Tonks J, Williams WH, Slater A, Frampton I.	Med Hypotheses. 2017 Oct;108:24-30. doi: 10.1016/j.mehy.2017.07.031. Epub 2017 Jul 29.
	Meta-analysis and systematic review of the literature characterizing auditory mismatch negativity in individuals with autism.	1	not about genetic risk factors	/pubmed/29408312	Schwartz S, Shinn-Cunningham B, Tager-Flusberg H.	Neurosci Biobehav Rev. 2018 Apr;87:106-117. doi: 10.1016/j.neubiorev.2018.01.008. Epub 2018 Feb 20. Review.
	Meta-analysis of Big Five personality traits in autism spectrum disorder.	1	not about genetic risk factors	/pubmed/29676605	Lodi-Smith J, Rodgers JD, Cunningham SA, Lopata C, Thomeer ML.	Autism. 2018 Apr 1:1362361318766571. doi: 10.1177/1362361318766571. [Epub ahead of print]
	Mind the gut: probiotics in paediatric neurogastroenterology.	1	not about genetic risk factors	/pubmed/30198327	Salvatore S, Pensabene L, Borrelli O, Saps M, Thapar N, Concolino D, Staiano A, Vandenplas Y.	Benef Microbes. 2018 Sep 10:1-16. doi: 10.3920/BM2018.0013. [Epub ahead of print]
	Partially impaired functional connectivity states between right anterior insula and default mode network in autism spectrum disorder.	1	not about genetic risk factors	/pubmed/30367744	Guo X, Duan X, Suckling J, Chen H, Liao W, Cui Q, Chen H.	Hum Brain Mapp. 2018 Oct 27. doi: 10.1002/hbm.24447. [Epub ahead of print]
	Patterns of Nonsocial and Social Cognitive Functioning in Adults With Autism Spectrum Disorder: A Systematic Review and Meta-analysis.	1	not about genetic risk factors	/pubmed/30601878	Velikonja T, Fett AK, Velthorst E.	JAMA Psychiatry. 2019 Jan 2. doi: 10.1001/jamapsychiatry.2018.3645. [Epub ahead of print]
	Prevalence of Autism Spectrum Disorder in Preterm Infants: A Meta-analysis.	1	not about genetic risk factors	/pubmed/30076190	Agrawal S, Rao SC, Bulsara MK, Patole SK.	Pediatrics. 2018 Sep;142(3). pii: e20180134. doi: 10.1542/peds.2018-0134. Epub 2018 Aug 3. Review.
	Prevalence of Depressive Disorders in Individuals with Autism Spectrum Disorder: a Meta-Analysis.	1	not about genetic risk factors	/pubmed/29497980	Hudson CC, Hall L, Harkness KL.	J Abnorm Child Psychol. 2019 Jan;47(1):165-175. doi: 10.1007/s10802-018-0402-1.
	Quality of life of parents of mentally-ill children: a systematic review and meta-analysis.	1	not about genetic risk factors	/pubmed/30078381	Dey M, Paz Castro R, Haug S, Schaub MP.	Epidemiol Psychiatr Sci. 2018 Aug 6:1-15. doi: 10.1017/S2045796018000409. [Epub ahead of print]
	Self-reported sex differences in high-functioning adults with autism: a meta-analysis.	1	not about genetic risk factors	/pubmed/29796237	Moseley RL, Hitchiner R, Kirkby JA.	Mol Autism. 2018 May 18;9:33. doi: 10.1186/s13229-018-0216-6. eCollection 2018.
	Sleep in youth with autism spectrum disorders: systematic review and meta-analysis of subjective and objective studies.	1	not about genetic risk factors	/pubmed/30361331	D??az-Rom??n A, Zhang J, Delorme R, Beggiato A, Cortese S.	Evid Based Ment Health. 2018 Nov;21(4):146-154. doi: 10.1136/ebmental-2018-300037. Epub 2018 Oct 25. Review.
	Social Cognition in Schizophrenia and Autism Spectrum Disorders: A Systematic Review and Meta-Analysis of Direct Comparisons.	1	not about genetic risk factors	/pubmed/30459645	Fernandes JM, Caj??o R, Lopes R, Jer??nimo R, Barahona-Corr??a JB.	Front Psychiatry. 2018 Oct 24;9:504. doi: 10.3389/fpsyt.2018.00504. eCollection 2018.
	Social Function and Autism Spectrum Disorder in Children and Adults with Neurofibromatosis Type 1: a Systematic Review and Meta-Analysis.	1	not about genetic risk factors	/pubmed/30097761	Chisholm AK, Anderson VA, Pride NA, Malarbi S, North KN, Payne JM.	Neuropsychol Rev. 2018 Sep;28(3):317-340. doi: 10.1007/s11065-018-9380-x. Epub 2018 Aug 11.
	The "Reading the Mind in the Eyes" Test in Autism-Spectrum Disorders Comparison with Healthy Controls: A Systematic Review and Meta-analysis.	1	not about genetic risk factors	/pubmed/30406435	Pe??uelas-Calvo I, Sareen A, Sevilla-Llewellyn-Jones J, Fern??ndez-Berrocal P.	J Autism Dev Disord. 2018 Nov 7. doi: 10.1007/s10803-018-3814-4. [Epub ahead of print]
	The Association Between Emotional and Behavioral Problems in Children with Autism Spectrum Disorder and Psychological Distress in Their Parents: A Systematic Review and Meta-analysis.	1	not about genetic risk factors	/pubmed/29777471	Yorke I, White P, Weston A, Rafla M, Charman T, Simonoff E.	J Autism Dev Disord. 2018 Oct;48(10):3393-3415. doi: 10.1007/s10803-018-3605-y. Review. Erratum in: J Autism Dev Disord. 2018 Jul 18;:.
	The association of auditory integration training in children with autism spectrum disorders among Chinese: a meta-analysis.	1	not about genetic risk factors	/pubmed/30429234	Li N, Li L, Li G, Gai Z.	Biosci Rep. 2018 Dec 11;38(6). pii: BSR20181412. doi: 10.1042/BSR20181412. Print 2018 Dec 21.
	The effect of paternal factors on perinatal and paediatric outcomes: a systematic review and meta-analysis.	1	not about genetic risk factors	/pubmed/29471389	Oldereid NB, Wennerholm UB, Pinborg A, Loft A, Laivuori H, Petzold M, Romundstad LB, S??derstr??m-Anttila V, Bergh C.	Hum Reprod Update. 2018 May 1;24(3):320-389. doi: 10.1093/humupd/dmy005.
	The prevalence of autism spectrum disorders in China: a comprehensive meta-analysis.	1	not about genetic risk factors	/pubmed/29910682	Wang F, Lu L, Wang SB, Zhang L, Ng CH, Ungvari GS, Cao XL, Lu JP, Hou CL, Jia FJ, Xiang YT.	Int J Biol Sci. 2018 May 12;14(7):717-725. doi: 10.7150/ijbs.24063. eCollection 2018.
	Toddler Screening for Autism Spectrum Disorder: A Meta-Analysis of Diagnostic Accuracy.	1	not about genetic risk factors	/pubmed/30617550	S??nchez-Garc??a AB, Galindo-Villard??n P, Nieto-Librero AB, Mart??n-Rodero H, Robins DL.	J Autism Dev Disord. 2019 Jan 8. doi: 10.1007/s10803-018-03865-2. [Epub ahead of print]
	Typical Pubertal Timing in an Australian Population of Girls and Boys with Autism Spectrum Disorder.	1	not about genetic risk factors	/pubmed/28856494	May T, Pang KC, O'Connell MA, Williams K.	J Autism Dev Disord. 2017 Dec;47(12):3983-3993. doi: 10.1007/s10803-017-3281-3.
	[Social cognition in schizophrenia and autism spectrum disorder: Points of convergence and functional differences].	1	not about genetic risk factors	/pubmed/30122298	Le Gall E, Iakimova G.	Encephale. 2018 Dec;44(6):523-537. doi: 10.1016/j.encep.2018.03.004. Epub 2018 Aug 16. French.
	A meta-synthesis of how parents of children with autism describe their experience of advocating for their children during the process of diagnosis.	1	not about genetic risk factors	/pubmed/30548710	Boshoff K, Gibbs D, Phillips RL, Wiles L, Porter L.	Health Soc Care Community. 2018 Dec 12. doi: 10.1111/hsc.12691. [Epub ahead of print] Review.
	A Statistical Framework for Mapping Risk Genes from De Novo Mutations in Whole-Genome-Sequencing Studies.	1	not about genetic risk factors	/pubmed/29754769	Liu Y, Liang Y, Cicek AE, Li Z, Li J, Muhle RA, Krenzer M, Mei Y, Wang Y, Knoblauch N, Morrison J, Zhao S, Jiang Y, Geller E, Ionita-Laza I, Wu J, Xia K, Noonan JP, Sun ZS, He X.	Am J Hum Genet. 2018 Jun 7;102(6):1031-1047. doi: 10.1016/j.ajhg.2018.03.023. Epub 2018 May 10.
	A systematic review and meta-regression analysis of social functioning correlates in autism and typical development.	1	not about genetic risk factors	/pubmed/30575308	Bottema-Beutel K, Kim SY, Crowley S.	Autism Res. 2018 Dec 21. doi: 10.1002/aur.2055. [Epub ahead of print] Review.
	Age and Gender Effects on Intrinsic Connectivity in Autism Using Functional Integration and Segregation.	1	not about genetic risk factors	/pubmed/29735152	Henry TR, Dichter GS, Gates K.	Biol Psychiatry Cogn Neurosci Neuroimaging. 2018 May;3(5):414-422. doi: 10.1016/j.bpsc.2017.10.006. Epub 2017 Nov 11.
	Altered Resting-State Functional Activity in Patients With Autism Spectrum Disorder: A Quantitative Meta-Analysis.	1	not about genetic risk factors	/pubmed/30087648	Wang W, Liu J, Shi S, Liu T, Ma L, Ma X, Tian J, Gong Q, Wang M.	Front Neurol. 2018 Jul 24;9:556. doi: 10.3389/fneur.2018.00556. eCollection 2018.
	Anxiety and depression in adults with autism spectrum disorder: a systematic review and meta-analysis.	1	not about genetic risk factors	/pubmed/30178724	Hollocks MJ, Lerh JW, Magiati I, Meiser-Stedman R, Brugha TS.	Psychol Med. 2018 Sep 4:1-14. doi: 10.1017/S0033291718002283. [Epub ahead of print]
	Assessing the accuracy of the Modified Checklist for Autism in Toddlers: a systematic review and meta-analysis.	1	not about genetic risk factors	/pubmed/29992541	Yuen T, Penner M, Carter MT, Szatmari P, Ungar WJ.	Dev Med Child Neurol. 2018 Nov;60(11):1093-1100. doi: 10.1111/dmcn.13964. Epub 2018 Jul 11. Review.
	Atomoxetine for attention deficit hyperactivity disorder in children and adolescents with autism: A systematic review and meta-analysis.	1	not about genetic risk factors	/pubmed/30653855	Patra S, Nebhinani N, Viswanathan A, Kirubakaran R.	Autism Res. 2019 Jan 17. doi: 10.1002/aur.2059. [Epub ahead of print] Review.
	Atypical Antipsychotics for Irritability in Pediatric Autism: A Systematic Review and Network Meta-analysis.	1	not about genetic risk factors	/pubmed/30707602	Fallah MS, Shaikh MR, Neupane B, Rusiecki D, Bennett TA, Beyene J.	J Child Adolesc Psychopharmacol. 2019 Feb 1. doi: 10.1089/cap.2018.0115. [Epub ahead of print]
	Atypicality of the N170 Event-Related Potential in Autism Spectrum Disorder: A Meta-analysis.	1	not about genetic risk factors	/pubmed/30092916	Kang E, Keifer CM, Levy EJ, Foss-Feig JH, McPartland JC, Lerner MD.	Biol Psychiatry Cogn Neurosci Neuroimaging. 2018 Aug;3(8):657-666. doi: 10.1016/j.bpsc.2017.11.003. Epub 2017 Nov 21.
	Audiovisual multisensory integration in individuals with autism spectrum disorder: A systematic review and meta-analysis.	1	not about genetic risk factors	/pubmed/30287245	Feldman JI, Dunham K, Cassidy M, Wallace MT, Liu Y, Woynaroski TG.	Neurosci Biobehav Rev. 2018 Dec;95:220-234. doi: 10.1016/j.neubiorev.2018.09.020. Epub 2018 Oct 1. Review.
	Brief Report: Adults with Autism are Less Accurate at Predicting How Their Personality Traits are Evaluated by Unfamiliar Observers.	1	not about genetic risk factors	/pubmed/29417437	Sasson NJ, Morrison KE, Pinkham AE, Faso DJ, Chmielewski M.	J Autism Dev Disord. 2018 Jun;48(6):2243-2248. doi: 10.1007/s10803-018-3487-z.
	Broader autism phenotype in parents of children with autism: a systematic review of percentage estimates.	1	not about genetic risk factors	/pubmed/29731598	Rubenstein E, Chawla D.	J Child Fam Stud. 2018 Jun;27(6):1705-1720. doi: 10.1007/s10826-018-1026-3. Epub 2018 Feb 22.
	Combining brains: a survey of methods for statistical pooling of information.	1	not about genetic risk factors	/pubmed/12030836	Lazar NA, Luna B, Sweeney JA, Eddy WF.	Neuroimage. 2002 Jun;16(2):538-50.
	Developmental disabilities among children younger than 5 years in 195 countries and territories, 1990-2016: a systematic analysis for the Global Burden of Disease Study 2016.	1	not about genetic risk factors	/pubmed/30172774	Global Research on Developmental Disabilities Collaborators..	Lancet Glob Health. 2018 Oct;6(10):e1100-e1121. doi: 10.1016/S2214-109X(18)30309-7. Epub 2018 Aug 29. Erratum in: Lancet Glob Health. 2018 Dec;6(12):e1287.
	Differences in food consumption and nutritional intake between children with autism spectrum disorders and typically developing children: A meta-analysis.	1	not about genetic risk factors	/pubmed/30345784	Esteban-Figuerola P, Canals J, Fern??ndez-Cao JC, Arija Val V.	Autism. 2018 Oct 21:1362361318794179. doi: 10.1177/1362361318794179. [Epub ahead of print]
	Differences in the Theory of Mind profiles of patients with anorexia nervosa and individuals on the autism spectrum: A meta-analytic review.	1	not about genetic risk factors	/pubmed/29656033	Leppanen J, Sedgewick F, Treasure J, Tchanturia K.	Neurosci Biobehav Rev. 2018 Jul;90:146-163. doi: 10.1016/j.neubiorev.2018.04.009. Epub 2018 Apr 12. Review.
	Evaluation of the Social Motivation Hypothesis of Autism: A Systematic Review and Meta-analysis.	1	not about genetic risk factors	/pubmed/29898209	Clements CC, Zoltowski AR, Yankowitz LD, Yerys BE, Schultz RT, Herrington JD.	JAMA Psychiatry. 2018 Aug 1;75(8):797-808. doi: 10.1001/jamapsychiatry.2018.1100.
	Expanding the (kaleido)scope: exploring current literature trends for translating electroencephalography (EEG) based brain-computer interfaces for motor rehabilitation in children.	1	not about genetic risk factors	/pubmed/27762234	Kinney-Lang E, Auyeung B, Escudero J.	J Neural Eng. 2016 Dec;13(6):061002. Epub 2016 Oct 20. Review.
	Facial Expression Production in Autism: A Meta-Analysis.	1	not about genetic risk factors	/pubmed/30393953	Trevisan DA, Hoskyn M, Birmingham E.	Autism Res. 2018 Dec;11(12):1586-1601. doi: 10.1002/aur.2037. Epub 2018 Nov 4. Review.
	Facial expression recognition as a candidate marker for autism spectrum disorder: how frequent and severe are deficits?	1	not about genetic risk factors	/pubmed/29423133	Loth E, Garrido L, Ahmad J, Watson E, Duff A, Duchaine B.	Mol Autism. 2018 Jan 30;9:7. doi: 10.1186/s13229-018-0187-7. eCollection 2018.
	Functioning Among Typically Developing Siblings of Individuals with Autism Spectrum Disorder: A Meta-Analysis.	1	not about genetic risk factors	/pubmed/30178117	Shivers CM, Jackson JB, McGregor CM.	Clin Child Fam Psychol Rev. 2018 Sep 3. doi: 10.1007/s10567-018-0269-2. [Epub ahead of print] Review.
	Investigating alexithymia in autism: A systematic review and meta-analysis.	1	not about genetic risk factors	/pubmed/30399531	Kinnaird E, Stewart C, Tchanturia K.	Eur Psychiatry. 2019 Jan;55:80-89. doi: 10.1016/j.eurpsy.2018.09.004. Epub 2018 Nov 3.
	Investigating Humor in Social Interaction in People With Intellectual Disabilities: A Systematic Review of the Literature.	1	not about genetic risk factors	/pubmed/30298034	Chadwick DD, Platt T.	Front Psychol. 2018 Sep 21;9:1745. doi: 10.3389/fpsyg.2018.01745. eCollection 2018.
	iPads/tablets and students with autism: A meta-analysis of academic effects.	1	not about genetic risk factors	/pubmed/29634456	Aspiranti KB, Larwin KH, Schade BP.	Assist Technol. 2018 Apr 10:1-8. doi: 10.1080/10400435.2018.1463575. [Epub ahead of print]
	Digit ratio 2D:4D in relation to autism spectrum disorders, empathizing, and systemizing: a quantitative review.	1	not about genetic risk factors	/pubmed/22674640	H??nekopp J.	Autism Res. 2012 Aug;5(4):221-30. doi: 10.1002/aur.1230. Epub 2012 Jun 1. Review.
	[Prevalence of autism spectrum disorders in children aged 0-6 years in China: a meta-analysis].	1	not about genetic risk factors	/pubmed/29045959	Shi HF, Zhang JX, Zhang R, Wang XL.	Beijing Da Xue Xue Bao Yi Xue Ban. 2017 Oct 18;49(5):798-806. Chinese.
	Approach to autism spectrum disorder: Using the new DSM-V diagnostic criteria and the CanMEDS-FM framework.	1	not about genetic risk factors	/pubmed/25971758	Lee PF, Thomas RE, Lee PA.	Can Fam Physician. 2015 May;61(5):421-4. Review.
	How common are the "common" neurologic disorders?	1	not about genetic risk factors	/pubmed/17261678	Hirtz D, Thurman DJ, Gwinn-Hardy K, Mohamed M, Chaudhuri AR, Zalutsky R.	Neurology. 2007 Jan 30;68(5):326-37.
	Prevalence and onset of regression within autism spectrum disorders: a meta-analytic review.	1	not about genetic risk factors	/pubmed/22855372	Barger BD, Campbell JM, McDonough JD.	J Autism Dev Disord. 2013 Apr;43(4):817-28. doi: 10.1007/s10803-012-1621-x. Review.
	Prevalence of autism in mainland China, Hong Kong and Taiwan: a systematic review and meta-analysis.	1	not about genetic risk factors	/pubmed/23570419	Sun X, Allison C, Matthews FE, Sharp SJ, Auyeung B, Baron-Cohen S, Brayne C.	Mol Autism. 2013 Apr 9;4(1):7. doi: 10.1186/2040-2392-4-7.
	Prevalence of autism spectrum disorders among children in China: a systematic review.	1	not about genetic risk factors	/pubmed/24991138	Wan Y, Hu Q, Li T, Jiang L, Du Y, Feng L, Wong JC, Li C.	Shanghai Arch Psychiatry. 2013 Apr;25(2):70-80. doi: 10.3969/j.issn.1002-0829.2013.02.003.
	Prevalence of externalizing disorders and Autism Spectrum Disorders among children with Fetal Alcohol Spectrum Disorder: systematic review and meta-analysis.	1	not about genetic risk factors	/pubmed/28521112	Lange S, Rehm J, Anagnostou E, Popova S.	Biochem Cell Biol. 2018 Apr;96(2):241-251. doi: 10.1139/bcb-2017-0014. Epub 2017 May 18. Review.
	Systematic review of prevalence studies of autism spectrum disorders.	1	not about genetic risk factors	/pubmed/15863467	Williams JG, Higgins JP, Brayne CE.	Arch Dis Child. 2006 Jan;91(1):8-15. Epub 2005 Apr 29. Review.
	The epidemiology and global burden of autism spectrum disorders.	1	not about genetic risk factors	/pubmed/25108395	Baxter AJ, Brugha TS, Erskine HE, Scheurer RW, Vos T, Scott JG.	Psychol Med. 2015 Feb;45(3):601-13. doi: 10.1017/S003329171400172X. Epub 2014 Aug 11. Review.
	A meta-analysis epidemiological assessment of neurodevelopmental disorders following vaccines administered from 1994 through 2000 in the United States.	1	not about genetic risk factors	/pubmed/16807526	Geier DA, Geier MR.	Neuro Endocrinol Lett. 2006 Aug;27(4):401-13.
	A meta-analysis of the corpus callosum in autism.	1	not about genetic risk factors	/pubmed/19748080	Frazier TW, Hardan AY.	Biol Psychiatry. 2009 Nov 15;66(10):935-41. doi: 10.1016/j.biopsych.2009.07.022. Epub 2009 Sep 12.
	A Systematic Review and Meta-Analysis of Multiple Airborne Pollutants and Autism Spectrum Disorder.	1	not about genetic risk factors	/pubmed/27653281	Lam J, Sutton P, Kalkbrenner A, Windham G, Halladay A, Koustas E, Lawler C, Davidson L, Daniels N, Newschaffer C, Woodruff T.	PLoS One. 2016 Sep 21;11(9):e0161851. doi: 10.1371/journal.pone.0161851. eCollection 2016.
	A systematic review and meta-analysis of the fMRI investigation of autism spectrum disorders.	1	not about genetic risk factors	/pubmed/22101112	Philip RC, Dauvermann MR, Whalley HC, Baynham K, Lawrie SM, Stanfield AC.	Neurosci Biobehav Rev. 2012 Feb;36(2):901-42. doi: 10.1016/j.neubiorev.2011.10.008. Epub 2011 Nov 11. Review.
	Are schizophrenia, autistic, and obsessive spectrum disorders dissociable on the basis of neuroimaging morphological findings?: A voxel-based meta-analysis.	1	not about genetic risk factors	/pubmed/28339164	Cauda F, Costa T, Nani A, Fava L, Palermo S, Bianco F, Duca S, Tatu K, Keller R.	Autism Res. 2017 Jun;10(6):1079-1095. doi: 10.1002/aur.1759. Epub 2017 Mar 24.
	Auditory brainstem response in infants and children with autism spectrum disorder: A meta-analysis of wave V.	1	not about genetic risk factors	/pubmed/29087045	Miron O, Beam AL, Kohane IS.	Autism Res. 2018 Feb;11(2):355-363. doi: 10.1002/aur.1886. Epub 2017 Oct 31.
	Autism spectrum disorders and schizophrenia: meta-analysis of the neural correlates of social cognition.	1	not about genetic risk factors	/pubmed/21998649	Sugranyes G, Kyriakopoulos M, Corrigall R, Taylor E, Frangou S.	PLoS One. 2011;6(10):e25322. doi: 10.1371/journal.pone.0025322. Epub 2011 Oct 5.
	Autism, lateralisation, and handedness: a review of the literature and meta-analysis.	1	not about genetic risk factors	/pubmed/23477561	Preslar J, Kushner HI, Marino L, Pearce B.	Laterality. 2014;19(1):64-95. doi: 10.1080/1357650X.2013.772621. Epub 2013 Mar 12. Review.
	Brain gray matter alterations and associated demographic profiles in adults with autism spectrum disorder: A meta-analysis of voxel-based morphometry studies.	1	not about genetic risk factors	/pubmed/26769980	Yang X, Si T, Gong Q, Qiu L, Jia Z, Zhou M, Zhao Y, Hu X, Wu M, Zhu H.	Aust N Z J Psychiatry. 2016 Aug;50(8):741-53. doi: 10.1177/0004867415623858. Epub 2016 Jan 14. Review.
	Brain imaging findings in children and adolescents with mental disorders: a cross-sectional review.	1	not about genetic risk factors	/pubmed/20620025	Mana S, Paill??re Martinot ML, Martinot JL.	Eur Psychiatry. 2010 Oct;25(6):345-54. doi: 10.1016/j.eurpsy.2010.04.010. Review.
	Brain structure anomalies in autism spectrum disorder--a meta-analysis of VBM studies using anatomic likelihood estimation.	1	not about genetic risk factors	/pubmed/21692142	Nickl-Jockschat T, Habel U, Michel TM, Manning J, Laird AR, Fox PT, Schneider F, Eickhoff SB.	Hum Brain Mapp. 2012 Jun;33(6):1470-89. doi: 10.1002/hbm.21299. Epub 2011 Jun 20.
	Can Asperger syndrome be distinguished from autism? An anatomic likelihood meta-analysis of MRI studies.	1	not about genetic risk factors	/pubmed/21406158	Yu KK, Cheung C, Chua SE, McAlonan GM.	J Psychiatry Neurosci. 2011 Nov;36(6):412-21. doi: 10.1503/jpn.100138.
	Characteristics of the gastrointestinal microbiome in children with autism spectrum disorder: a systematic review.	1	not about genetic risk factors	/pubmed/24991177	Cao X, Lin P, Jiang P, Li C.	Shanghai Arch Psychiatry. 2013 Dec;25(6):342-53. doi: 10.3969/j.issn.1002-0829.2013.06.003. Review.
	Elevated Levels of Atypical Handedness in Autism: Meta-Analyses.	1	not about genetic risk factors	/pubmed/28735387	Markou P, Ahtam B, Papadatou-Pastou M.	Neuropsychol Rev. 2017 Sep;27(3):258-283. doi: 10.1007/s11065-017-9354-4. Epub 2017 Jul 23. Review.
	Enhanced visual functioning in autism: an ALE meta-analysis.	1	not about genetic risk factors	/pubmed/21465627	Samson F, Mottron L, Souli??res I, Zeffiro TA.	Hum Brain Mapp. 2012 Jul;33(7):1553-81. doi: 10.1002/hbm.21307. Epub 2011 Apr 4. Review.
	Functional brain correlates of social and nonsocial processes in autism spectrum disorders: an activation likelihood estimation meta-analysis.	1	not about genetic risk factors	/pubmed/18996505	Di Martino A, Ross K, Uddin LQ, Sklar AB, Castellanos FX, Milham MP.	Biol Psychiatry. 2009 Jan 1;65(1):63-74. doi: 10.1016/j.biopsych.2008.09.022. Epub 2008 Nov 8.
	Functional connectivity of brain regions for self- and other-evaluation in children, adolescents and adults with autism.	1	not about genetic risk factors	/pubmed/26750447	Burrows CA, Laird AR, Uddin LQ.	Dev Sci. 2016 Jul;19(4):564-80. doi: 10.1111/desc.12400. Epub 2016 Jan 11.
	Head circumference and brain size in autism spectrum disorder: A systematic review and meta-analysis.	1	not about genetic risk factors	/pubmed/26456415	Sacco R, Gabriele S, Persico AM.	Psychiatry Res. 2015 Nov 30;234(2):239-51. doi: 10.1016/j.pscychresns.2015.08.016. Epub 2015 Sep 28. Review.
	Hemispheric differences in language processing in autism spectrum disorders: A meta-analysis of neuroimaging studies.	1	not about genetic risk factors	/pubmed/26751141	Herringshaw AJ, Ammons CJ, DeRamus TP, Kana RK.	Autism Res. 2016 Oct;9(10):1046-1057. doi: 10.1002/aur.1599. Epub 2016 Jan 11.
	Impaired Gas Exchange at Birth and Risk of Intellectual Disability and Autism: A Meta-analysis.	1	not about genetic risk factors	/pubmed/26820632	Modabbernia A, Mollon J, Boffetta P, Reichenberg A.	J Autism Dev Disord. 2016 May;46(5):1847-59. doi: 10.1007/s10803-016-2717-5.
	Is neonatal jaundice associated with Autism Spectrum Disorders: a systematic review.	1	not about genetic risk factors	/pubmed/22009628	Amin SB, Smith T, Wang H.	J Autism Dev Disord. 2011 Nov;41(11):1455-63. doi: 10.1007/s10803-010-1169-6. Review.
	Meta-analysis of sensorimotor gating in patients with autism spectrum disorders.	1	not about genetic risk factors	/pubmed/28918862	Cheng CH, Chan PS, Hsu SC, Liu CY.	Psychiatry Res. 2018 Apr;262:413-419. doi: 10.1016/j.psychres.2017.09.016. Epub 2017 Sep 12.
	Speech perception in autism spectrum disorder: An activation likelihood estimation meta-analysis.	1	not about genetic risk factors	/pubmed/29074403	Tryfon A, Foster NEV, Sharda M, Hyde KL.	Behav Brain Res. 2018 Feb 15;338:118-127. doi: 10.1016/j.bbr.2017.10.025. Epub 2017 Oct 23.
	Towards a neuroanatomy of autism: a systematic review and meta-analysis of structural magnetic resonance imaging studies.	1	not about genetic risk factors	/pubmed/17765485	Stanfield AC, McIntosh AM, Spencer MD, Philip R, Gaur S, Lawrie SM.	Eur Psychiatry. 2008 Jun;23(4):289-99. Epub 2007 Aug 31. Review.
	Unintended events following immunization with MMR: a systematic review.	1	not about genetic risk factors	/pubmed/12922131	Jefferson T, Price D, Demicheli V, Bianco E; European Research Program for Improved Vaccine Safety Surveillance (EUSAFEVAC) Project..	Vaccine. 2003 Sep 8;21(25-26):3954-60. Review.
	Vaccines are not associated with autism: an evidence-based meta-analysis of case-control and cohort studies.	1	not about genetic risk factors	/pubmed/24814559	Taylor LE, Swerdfeger AL, Eslick GD.	Vaccine. 2014 Jun 17;32(29):3623-9. doi: 10.1016/j.vaccine.2014.04.085. Epub 2014 May 9.
	Voxel-based meta-analysis of regional white-matter volume differences in autism spectrum disorder versus healthy controls.	1	not about genetic risk factors	/pubmed/21078227	Radua J, Via E, Catani M, Mataix-Cols D.	Psychol Med. 2011 Jul;41(7):1539-50. doi: 10.1017/S0033291710002187. Epub 2010 Nov 16.
	When is the brain enlarged in autism? A meta-analysis of all brain size reports.	1	not about genetic risk factors	/pubmed/15935993	Redcay E, Courchesne E.	Biol Psychiatry. 2005 Jul 1;58(1):1-9.
	[Differential diagnosis of psychopathy and autism spectrum disorders in adults. Empathic deficit as a core symptom].	1	not about genetic risk factors	/pubmed/16958304	Hansman-Wijnands MA, Hummelen JW.	Tijdschr Psychiatr. 2006;48(8):627-36. Review. Dutch.
	[Minor physical anomalies in autism].	1	not about genetic risk factors	/pubmed/23971359	T??nyi T, Jeges S, Halmai T, Cs??bi G.	Ideggyogy Sz. 2013 Jul 30;66(7-8):269-72. Hungarian.
	A Meta-Analysis and Critical Review of Prospective Memory in Autism Spectrum Disorder.	1	not about genetic risk factors	/pubmed/28116668	Landsiedel J, Williams DM, Abbot-Smith K.	J Autism Dev Disord. 2017 Mar;47(3):646-666. doi: 10.1007/s10803-016-2987-y. Review.
	A meta-analysis of differences in IQ profiles between individuals with Asperger's disorder and high-functioning autism.	1	not about genetic risk factors	/pubmed/24362849	Chiang HM, Tsai LY, Cheung YK, Brown A, Li H.	J Autism Dev Disord. 2014 Jul;44(7):1577-96. doi: 10.1007/s10803-013-2025-2.
	A Meta-Analysis of Gaze Differences to Social and Nonsocial Information Between Individuals With and Without Autism.	1	not about genetic risk factors	/pubmed/28647006	Frazier TW, Strauss M, Klingemier EW, Zetzer EE, Hardan AY, Eng C, Youngstrom EA.	J Am Acad Child Adolesc Psychiatry. 2017 Jul;56(7):546-555. doi: 10.1016/j.jaac.2017.05.005. Epub 2017 May 11. Review.
	A meta-analysis of imitation abilities in individuals with autism spectrum disorders.	1	not about genetic risk factors	/pubmed/24863681	Edwards LA.	Autism Res. 2014 Jun;7(3):363-80. doi: 10.1002/aur.1379. Epub 2014 May 23.
	A meta-analysis of mentalizing impairments in adults with schizophrenia and autism spectrum disorder.	1	not about genetic risk factors	/pubmed/23686020	Chung YS, Barch D, Strube M.	Schizophr Bull. 2014 May;40(3):602-16. doi: 10.1093/schbul/sbt048. Epub 2013 May 17.
	A Meta-Analysis of Odor Thresholds and Odor Identification in Autism Spectrum Disorders.	1	not about genetic risk factors	/pubmed/28553238	Larsson M, Tirado C, Wiens S.	Front Psychol. 2017 May 11;8:679. doi: 10.3389/fpsyg.2017.00679. eCollection 2017. Review.
	A meta-analysis of sensory modulation symptoms in individuals with autism spectrum disorders.	1	not about genetic risk factors	/pubmed/18512135	Ben-Sasson A, Hen L, Fluss R, Cermak SA, Engel-Yeger B, Gal E.	J Autism Dev Disord. 2009 Jan;39(1):1-11. doi: 10.1007/s10803-008-0593-3. Epub 2008 May 30.
	A meta-analysis of the diagnostic accuracy of Autism Diagnostic Observation Schedule Module-1 for autism spectrum disorders.	1	not about genetic risk factors	/pubmed/25377926	Tsheringla S, Minju KA, Russell S, Mammen P, Russell PS, Nair MK.	Indian J Pediatr. 2014 Dec;81 Suppl 2:S187-92. doi: 10.1007/s12098-014-1627-9. Epub 2014 Nov 7. Erratum in: Indian J Pediatr. 2014 Dec;81 Suppl 2:S193-5.
	A meta-analysis of the reading comprehension skills of individuals on the autism spectrum.	1	not about genetic risk factors	/pubmed/23054199	Brown HM, Oram-Cardy J, Johnson A.	J Autism Dev Disord. 2013 Apr;43(4):932-55. doi: 10.1007/s10803-012-1638-1.
	A meta-analysis of the social communication questionnaire: Screening for autism spectrum disorder.	1	not about genetic risk factors	/pubmed/27503464	Chesnut SR, Wei T, Barnard-Brak L, Richman DM.	Autism. 2017 Nov;21(8):920-928. doi: 10.1177/1362361316660065. Epub 2016 Aug 7.
	A Meta-analysis of the Wisconsin Card Sort Task in Autism.	1	not about genetic risk factors	/pubmed/26614085	Landry O, Al-Taie S.	J Autism Dev Disord. 2016 Apr;46(4):1220-35. doi: 10.1007/s10803-015-2659-3.
	A meta-analysis of visual orienting in autism.	1	not about genetic risk factors	/pubmed/24367314	Landry O, Parker A.	Front Hum Neurosci. 2013 Dec 9;7:833. doi: 10.3389/fnhum.2013.00833. eCollection 2013.
	A Meta-Analysis of Working Memory Impairments in Autism Spectrum Disorders.	1	not about genetic risk factors	/pubmed/28102493	Wang Y, Zhang YB, Liu LL, Cui JF, Wang J, Shum DH, van Amelsvoort T, Chan RC.	Neuropsychol Rev. 2017 Mar;27(1):46-61. doi: 10.1007/s11065-016-9336-y. Epub 2017 Jan 19. Review.
	A Review of the Use of Touch-Screen Mobile Devices by People with Developmental Disabilities.	1	not about genetic risk factors	/pubmed/23888356	Stephenson J, Limbrick L.	J Autism Dev Disord. 2015 Dec;45(12):3777-91. doi: 10.1007/s10803-013-1878-8. Review.
	A systematic review and meta-analysis of eye-tracking studies in children with autism spectrum disorders.	1	not about genetic risk factors	/pubmed/24988218	Papagiannopoulou EA, Chitty KM, Hermens DF, Hickie IB, Lagopoulos J.	Soc Neurosci. 2014;9(6):610-32. doi: 10.1080/17470919.2014.934966. Epub 2014 Jul 2. Review.
	A systematic review and meta-analysis of the long-term overall outcome of autism spectrum disorders in adolescence and adulthood.	1	not about genetic risk factors	/pubmed/26763353	Steinhausen HC, Mohr Jensen C, Lauritsen MB.	Acta Psychiatr Scand. 2016 Jun;133(6):445-52. doi: 10.1111/acps.12559. Epub 2016 Jan 13. Review.
	A systematic review of action imitation in autistic spectrum disorder.	1	not about genetic risk factors	/pubmed/15264497	Williams JH, Whiten A, Singh T.	J Autism Dev Disord. 2004 Jun;34(3):285-99.
	Action observation and imitation in autism spectrum disorders: an ALE meta-analysis of fMRI studies.	1	not about genetic risk factors	/pubmed/26404019	Yang J, Hofmann J.	Brain Imaging Behav. 2016 Dec;10(4):960-969.
	Annual research review: Reaction time variability in ADHD and autism spectrum disorders: measurement and mechanisms of a proposed trans-diagnostic phenotype.	1	not about genetic risk factors	/pubmed/24628425	Karalunas SL, Geurts HM, Konrad K, Bender S, Nigg JT.	J Child Psychol Psychiatry. 2014 Jun;55(6):685-710. doi: 10.1111/jcpp.12217. Epub 2014 Mar 13. Review.
	Anxiety disorders in children and adolescents with autistic spectrum disorders: a meta-analysis.	1	not about genetic risk factors	/pubmed/21735077	van Steensel FJ, B??gels SM, Perrin S.	Clin Child Fam Psychol Rev. 2011 Sep;14(3):302-17. doi: 10.1007/s10567-011-0097-0.
	Anxiety Levels in Children with Autism Spectrum Disorder: A Meta-Analysis.	1	not about genetic risk factors	/pubmed/28680259	van Steensel FJA, Heeman EJ.	J Child Fam Stud. 2017;26(7):1753-1767. doi: 10.1007/s10826-017-0687-7. Epub 2017 Mar 20.
	Associations between joint attention and language in autism spectrum disorder and typical development: A systematic review and meta-regression analysis.	1	not about genetic risk factors	/pubmed/27059941	Bottema-Beutel K.	Autism Res. 2016 Oct;9(10):1021-1035. doi: 10.1002/aur.1624. Epub 2016 Apr 5. Review.
	Autism and attachment: a meta-analytic review.	1	not about genetic risk factors	/pubmed/15257669	Rutgers AH, Bakermans-Kranenburg MJ, van Ijzendoorn MH, van Berckelaer-Onnes IA.	J Child Psychol Psychiatry. 2004 Sep;45(6):1123-34. Review.
	Behavioural and cognitive sex/gender differences in autism spectrum condition and typically developing males and females.	1	not about genetic risk factors	/pubmed/28749232	Hull L, Mandy W, Petrides KV.	Autism. 2017 Aug;21(6):706-727. doi: 10.1177/1362361316669087. Epub 2016 Dec 14. Review.
	Brief report: cognitive flexibility in autism spectrum disorders: a quantitative review.	1	not about genetic risk factors	/pubmed/24862496	Leung RC, Zakzanis KK.	J Autism Dev Disord. 2014 Oct;44(10):2628-45. doi: 10.1007/s10803-014-2136-4. Review.
	Brief Report: Non-right-Handedness Within the Autism Spectrum Disorder.	1	not about genetic risk factors	/pubmed/26520149	Rysstad AL, Pedersen AV.	J Autism Dev Disord. 2016 Mar;46(3):1110-7. doi: 10.1007/s10803-015-2631-2. Review.
	Circannual pattern of autistic births: reanalysis in three ethnic groups.	1	not about genetic risk factors	/pubmed/8754264	Ticher A, Ring A, Barak Y, Elizur A, Weizman A.	Hum Biol. 1996 Aug;68(4):585-92.
	Discriminating autism spectrum disorders from schizophrenia by investigation of mental state attribution on an on-line mentalizing task: A review and meta-analysis.	1	not about genetic risk factors	/pubmed/26817402	Bliksted V, Ubukata S, Koelkebeck K.	Schizophr Res. 2016 Mar;171(1-3):16-26. doi: 10.1016/j.schres.2016.01.037. Epub 2016 Jan 24. Review.
	Distinct regions of the cerebellum show gray matter decreases in autism, ADHD, and developmental dyslexia.	1	not about genetic risk factors	/pubmed/24904314	Stoodley CJ.	Front Syst Neurosci. 2014 May 20;8:92. doi: 10.3389/fnsys.2014.00092. eCollection 2014.
	Embedded Figures Test Performance in the Broader Autism Phenotype: A Meta-analysis.	1	not about genetic risk factors	/pubmed/27312717	Cribb SJ, Olaithe M, Di Lorenzo R, Dunlop PD, Maybery MT.	J Autism Dev Disord. 2016 Sep;46(9):2924-39. doi: 10.1007/s10803-016-2832-3.
	Epilepsy in autism is associated with intellectual disability and gender: evidence from a meta-analysis.	1	not about genetic risk factors	/pubmed/18565495	Amiet C, Gourfinkel-An I, Bouzamondo A, Tordjman S, Baulac M, Lechat P, Mottron L, Cohen D.	Biol Psychiatry. 2008 Oct 1;64(7):577-82. doi: 10.1016/j.biopsych.2008.04.030. Epub 2008 Jun 20.
	Face Recognition and Visual Search Strategies in Autism Spectrum Disorders: Amending and Extending a Recent Review by Weigelt et al.	1	not about genetic risk factors	/pubmed/26252877	Tang J, Falkmer M, Horlin C, Tan T, Vaz S, Falkmer T.	PLoS One. 2015 Aug 7;10(8):e0134439. doi: 10.1371/journal.pone.0134439. eCollection 2015. Review.
	Features of the broader autism phenotype in people with epilepsy support shared mechanisms between epilepsy and autism spectrum disorder.	1	not about genetic risk factors	/pubmed/28104412	Richard AE, Scheffer IE, Wilson SJ.	Neurosci Biobehav Rev. 2017 Apr;75:203-233. doi: 10.1016/j.neubiorev.2016.12.036. Epub 2017 Jan 16. Review.
	Feeding problems and nutrient intake in children with autism spectrum disorders: a meta-analysis and comprehensive review of the literature.	1	not about genetic risk factors	/pubmed/23371510	Sharp WG, Berry RC, McCracken C, Nuhu NN, Marvel E, Saulnier CA, Klin A, Jones W, Jaquess DL.	J Autism Dev Disord. 2013 Sep;43(9):2159-73. doi: 10.1007/s10803-013-1771-5. Review.
	Figurative language comprehension in individuals with autism spectrum disorder: A meta-analytic review.	1	not about genetic risk factors	/pubmed/27899711	Kalandadze T, Norbury C, N??rland T, N??ss KB.	Autism. 2018 Feb;22(2):99-117. doi: 10.1177/1362361316668652. Epub 2016 Nov 30.
	Friendship in school-age boys with autism spectrum disorders: A meta-analytic summary and developmental, process-based model.	1	not about genetic risk factors	/pubmed/26752425	Mendelson JL, Gates JA, Lerner MD.	Psychol Bull. 2016 Jun;142(6):601-22. doi: 10.1037/bul0000041. Epub 2016 Jan 11. Review.
	Gastrointestinal symptoms in autism spectrum disorder: a meta-analysis.	1	not about genetic risk factors	/pubmed/24777214	McElhanon BO, McCracken C, Karpen S, Sharp WG.	Pediatrics. 2014 May;133(5):872-83. doi: 10.1542/peds.2013-3995.
	Global processing takes time: A meta-analysis on local-global visual processing in ASD.	1	not about genetic risk factors	/pubmed/25420221	Van der Hallen R, Evers K, Brewaeys K, Van den Noortgate W, Wagemans J.	Psychol Bull. 2015 May;141(3):549-73. doi: 10.1037/bul0000004. Epub 2014 Nov 24. Review.
	Imagination in human social cognition, autism, and psychotic-affective conditions.	1	not about genetic risk factors	/pubmed/26896903	Crespi B, Leach E, Dinsdale N, Mokkonen M, Hurd P.	Cognition. 2016 May;150:181-99. doi: 10.1016/j.cognition.2016.02.001. Epub 2016 Feb 18. Review.
	Impairments in facial affect recognition associated with autism spectrum disorders: a meta-analysis.	1	not about genetic risk factors	/pubmed/24915526	Lozier LM, Vanmeter JW, Marsh AA.	Dev Psychopathol. 2014 Nov;26(4 Pt 1):933-45. doi: 10.1017/S0954579414000479. Epub 2014 Jun 10.
	Implicit learning in individuals with autism spectrum disorders: a meta-analysis.	1	not about genetic risk factors	/pubmed/25126858	Foti F, De Crescenzo F, Vivanti G, Menghini D, Vicari S.	Psychol Med. 2015 Apr;45(5):897-910. doi: 10.1017/S0033291714001950. Epub 2014 Aug 15. Review.
	Inflammation in children and adolescents with neuropsychiatric disorders: a systematic review.	1	not about genetic risk factors	/pubmed/24565356	Mitchell RH, Goldstein BI.	J Am Acad Child Adolesc Psychiatry. 2014 Mar;53(3):274-96. doi: 10.1016/j.jaac.2013.11.013. Epub 2013 Dec 16. Review.
	Inhibitory control and psychopathology: a meta-analysis of studies using the stop signal task.	1	not about genetic risk factors	/pubmed/20719043	Lipszyc J, Schachar R.	J Int Neuropsychol Soc. 2010 Nov;16(6):1064-76. doi: 10.1017/S1355617710000895. Epub 2010 Aug 19.
	Inverse and direct cancer comorbidity in people with central nervous system disorders: a meta-analysis of cancer incidence in 577,013 participants of 50 observational studies.	1	not about genetic risk factors	/pubmed/24458030	Catal??-L??pez F, Su??rez-Pinilla M, Su??rez-Pinilla P, Valderas JM, G??mez-Beneyto M, Martinez S, Balanz??-Mart??nez V, Climent J, Valencia A, McGrath J, Crespo-Facorro B, Sanchez-Moreno J, Vieta E, Tabar??s-Seisdedos R.	Psychother Psychosom. 2014;83(2):89-105. doi: 10.1159/000356498. Epub 2014 Jan 22.
	Is voice a marker for Autism spectrum disorder? A systematic review and meta-analysis".	1	not about genetic risk factors	/pubmed/27501063	Fusaroli R, Lambrechts A, Bang D, Bowler DM, Gaigg SB.	Autism Res. 2017 Mar;10(3):384-407. doi: 10.1002/aur.1678. Epub 2016 Aug 8. Review.
	Language and motor skills in siblings of children with autism spectrum disorder: A meta-analytic review.	1	not about genetic risk factors	/pubmed/28685955	Garrido D, Petrova D, Watson LR, Garcia-Retamero R, Carballo G.	Autism Res. 2017 Nov;10(11):1737-1750. doi: 10.1002/aur.1829. Epub 2017 Jul 7. Review.
	Matching procedures in autism research: evidence from meta-analytic studies.	1	not about genetic risk factors	/pubmed/15098955	Shaked M, Yirmiya N.	J Autism Dev Disord. 2004 Feb;34(1):35-40.
	Matching strategies in cognitive research with individuals with high-functioning autism: current practices, instrument biases, and recommendations.	1	not about genetic risk factors	/pubmed/15098953	Mottron L.	J Autism Dev Disord. 2004 Feb;34(1):19-27.
	Meta-analyses comparing theory of mind abilities of individuals with autism, individuals with mental retardation, and normally developing individuals.	1	not about genetic risk factors	/pubmed/9849110	Yirmiya N, Erel O, Shaked M, Solomonica-Levi D.	Psychol Bull. 1998 Nov;124(3):283-307.
	Meta-analysis of social cognition in attention-deficit/hyperactivity disorder (ADHD): comparison with healthy controls and autistic spectrum disorder.	1	not about genetic risk factors	/pubmed/26707895	Bora E, Pantelis C.	Psychol Med. 2016 Mar;46(4):699-716. doi: 10.1017/S0033291715002573. Epub 2015 Dec 28.
	Metamemory in children with autism: exploring "feeling-of-knowing" in episodic and semantic memory.	1	not about genetic risk factors	/pubmed/23148497	Wojcik DZ, Moulin CJ, Souchay C.	Neuropsychology. 2013 Jan;27(1):19-27. doi: 10.1037/a0030526. Epub 2012 Nov 12.
	Minor physical anomalies in autism: a meta-analysis.	1	not about genetic risk factors	/pubmed/18626481	Ozgen HM, Hop JW, Hox JJ, Beemer FA, van Engeland H.	Mol Psychiatry. 2010 Mar;15(3):300-7. doi: 10.1038/mp.2008.75. Epub 2008 Jul 15.
	Motor coordination in autism spectrum disorders: a synthesis and meta-analysis.	1	not about genetic risk factors	/pubmed/20195737	Fournier KA, Hass CJ, Naik SK, Lodha N, Cauraugh JH.	J Autism Dev Disord. 2010 Oct;40(10):1227-40. doi: 10.1007/s10803-010-0981-3.
	Narratives of children with high-functioning autism spectrum disorder: A meta-analysis.	1	not about genetic risk factors	/pubmed/27643571	Baixauli I, Colomer C, Rosell?? B, Miranda A.	Res Dev Disabil. 2016 Dec;59:234-254. doi: 10.1016/j.ridd.2016.09.007. Epub 2016 Sep 16. Review.
	Ocular motor disturbances in autism spectrum disorders: Systematic review and comprehensive meta-analysis.	1	not about genetic risk factors	/pubmed/27527824	Johnson BP, Lum JA, Rinehart NJ, Fielding J.	Neurosci Biobehav Rev. 2016 Oct;69:260-79. doi: 10.1016/j.neubiorev.2016.08.007. Epub 2016 Aug 12. Review.
	Oral health status of children and young adults with autism spectrum disorders: systematic review and meta-analysis.	1	not about genetic risk factors	/pubmed/27796062	da Silva SN, Gimenez T, Souza RC, Mello-Moura ACV, Raggio DP, Morimoto S, Lara JS, Soares GC, Tedesco TK.	Int J Paediatr Dent. 2017 Sep;27(5):388-398. doi: 10.1111/ipd.12274. Epub 2016 Oct 31. Review.
	Pain sensitivity and observer perception of pain in individuals with autistic spectrum disorder.	1	not about genetic risk factors	/pubmed/23843740	Allely CS.	ScientificWorldJournal. 2013 Jun 13;2013:916178. doi: 10.1155/2013/916178. Print 2013. Review.
	Planning Skills in Autism Spectrum Disorder Across the Lifespan: A Meta-analysis and Meta-regression.	1	not about genetic risk factors	/pubmed/28160225	Olde Dubbelink LM, Geurts HM.	J Autism Dev Disord. 2017 Apr;47(4):1148-1165. doi: 10.1007/s10803-016-3013-0.
	Prepotent response inhibition and interference control in autism spectrum disorders: two meta-analyses.	1	not about genetic risk factors	/pubmed/24596300	Geurts HM, van den Bergh SF, Ruzzano L.	Autism Res. 2014 Aug;7(4):407-20. doi: 10.1002/aur.1369. Epub 2014 Mar 4.
	Prevalence of Inflammatory Bowel Disease Among Patients with Autism Spectrum Disorders.	1	not about genetic risk factors	/pubmed/26218138	Doshi-Velez F, Avillach P, Palmer N, Bousvaros A, Ge Y, Fox K, Steinberg G, Spettell C, Juster I, Kohane I.	Inflamm Bowel Dis. 2015 Oct;21(10):2281-8. doi: 10.1097/MIB.0000000000000502.
	Prevalence of School Bullying Among Youth with Autism Spectrum Disorders: A Systematic Review and Meta-Analysis.	1	not about genetic risk factors	/pubmed/26451871	Ma??ano C, Normand CL, Salvas MC, Moullec G, Aim?? A.	Autism Res. 2016 Jun;9(6):601-15. doi: 10.1002/aur.1568. Epub 2015 Oct 9. Review.
	Psychiatric disorders in parents of children with autism: a meta-analysis.	1	not about genetic risk factors	/pubmed/15660645	Yirmiya N, Shaked M.	J Child Psychol Psychiatry. 2005 Jan;46(1):69-83.
	Recognition of emotions in autism: a formal meta-analysis.	1	not about genetic risk factors	/pubmed/23114566	Uljarevic M, Hamilton A.	J Autism Dev Disord. 2013 Jul;43(7):1517-26. doi: 10.1007/s10803-012-1695-5.
	Self-Reported Empathy in Adult Women with Autism Spectrum Disorders - A Systematic Mini Review.	1	not about genetic risk factors	/pubmed/26998928	Kok FM, Groen Y, Becke M, Fuermaier AB, Tucha O.	PLoS One. 2016 Mar 21;11(3):e0151568. doi: 10.1371/journal.pone.0151568. eCollection 2016. Review.
	Sexuality in High-Functioning Autism: A Systematic Review and Meta-analysis.	1	not about genetic risk factors	/pubmed/27565655	Pecora LA, Mesibov GB, Stokes MA.	J Autism Dev Disord. 2016 Nov;46(11):3519-3556. Review.
	Sleep and mental disorders: A meta-analysis of polysomnographic research.	1	not about genetic risk factors	/pubmed/27416139	Baglioni C, Nanovska S, Regen W, Spiegelhalder K, Feige B, Nissen C, Reynolds CF, Riemann D.	Psychol Bull. 2016 Sep;142(9):969-990. Epub 2016 Jul 14. Review.
	Sleep differences among children with autism spectrum disorders and typically developing peers: a meta-analysis.	1	not about genetic risk factors	/pubmed/25741949	Elrod MG, Hood BS.	J Dev Behav Pediatr. 2015 Apr;36(3):166-77. doi: 10.1097/DBP.0000000000000140.
	Social attention in ASD: A review and meta-analysis of eye-tracking studies.	1	not about genetic risk factors	/pubmed/26547134	Chita-Tegmark M.	Res Dev Disabil. 2016 Jan;48:79-93. doi: 10.1016/j.ridd.2015.10.011. Epub 2015 Nov 6. Review.
	Socio-sexual functioning in autism spectrum disorder: A systematic review and meta-analyses of existing literature.	1	not about genetic risk factors	/pubmed/28691307	Hancock GIP, Stokes MA, Mesibov GB.	Autism Res. 2017 Nov;10(11):1823-1833. doi: 10.1002/aur.1831. Epub 2017 Jul 10. Review.
	Speech acquisition in older nonverbal individuals with autism: a review of features, methods, and prognosis.	1	not about genetic risk factors	/pubmed/19372766	Pickett E, Pullara O, O'Grady J, Gordon B.	Cogn Behav Neurol. 2009 Mar;22(1):1-21. doi: 10.1097/WNN.0b013e318190d185. Review.
	Standing Postural Control in Individuals with Autism Spectrum Disorder: Systematic Review and Meta-analysis.	1	not about genetic risk factors	/pubmed/28508177	Lim YH, Partridge K, Girdler S, Morris SL.	J Autism Dev Disord. 2017 Jul;47(7):2238-2253. doi: 10.1007/s10803-017-3144-y. Review.
	Statistical Learning in Specific Language Impairment and Autism Spectrum Disorder: A Meta-Analysis.	1	not about genetic risk factors	/pubmed/27602006	Obeid R, Brooks PJ, Powers KL, Gillespie-Lynch K, Lum JA.	Front Psychol. 2016 Aug 23;7:1245. doi: 10.3389/fpsyg.2016.01245. eCollection 2016.
	The Costs and Benefits of Employing an Adult with Autism Spectrum Disorder: A Systematic Review.	1	not about genetic risk factors	/pubmed/26445345	Jacob A, Scott M, Falkmer M, Falkmer T.	PLoS One. 2015 Oct 7;10(10):e0139896. doi: 10.1371/journal.pone.0139896. eCollection 2015. Review.
	The Empathy and Systemizing Quotient: The Psychometric Properties of the Dutch Version and a Review of the Cross-Cultural Stability.	1	not about genetic risk factors	/pubmed/25911303	Groen Y, Fuermaier AB, Den Heijer AE, Tucha O, Althaus M.	J Autism Dev Disord. 2015 Sep;45(9):2848-64. doi: 10.1007/s10803-015-2448-z. Review.
	The lived experience of US parents of children with autism spectrum disorders: a systematic review and meta-synthesis.	1	not about genetic risk factors	/pubmed/25819433	Corcoran J, Berry A, Hill S.	J Intellect Disabil. 2015 Dec;19(4):356-66. doi: 10.1177/1744629515577876. Epub 2015 Mar 27. Review.
	The role of interstimulus interval and "Stimulus-type" in prepotent response inhibition abilities in people with ASD: A quantitative and qualitative review.	1	not about genetic risk factors	/pubmed/27091394	Kuiper MW, Verhoeven EW, Geurts HM.	Autism Res. 2016 Nov;9(11):1124-1141. doi: 10.1002/aur.1631. Epub 2016 Apr 19. Review.
	The set-shifting profiles of anorexia nervosa and autism spectrum disorder using the Wisconsin Card Sorting Test: a systematic review and meta-analysis.	1	not about genetic risk factors	/pubmed/27109830	Westwood H, Stahl D, Mandy W, Tchanturia K.	Psychol Med. 2016 Jul;46(9):1809-27. doi: 10.1017/S0033291716000581. Epub 2016 Apr 25. Review.
	Use of vitamin D in clinical practice.	1	not about genetic risk factors	/pubmed/18377099	Cannell JJ, Hollis BW.	Altern Med Rev. 2008 Mar;13(1):6-20. Review.
	Vaccines for measles, mumps and rubella in children.	1	not about genetic risk factors	/pubmed/22336803	Demicheli V, Rivetti A, Debalini MG, Di Pietrantonj C.	Cochrane Database Syst Rev. 2012 Feb 15;(2):CD004407. doi: 10.1002/14651858.CD004407.pub3. Review.
	Vaccines for measles, mumps and rubella in children.	1	not about genetic risk factors	/pubmed/16235361	Demicheli V, Jefferson T, Rivetti A, Price D.	Cochrane Database Syst Rev. 2005 Oct 19;(4):CD004407. Review. Update in: Cochrane Database Syst Rev. 2012;2:CD004407.
	Visuo-spatial performance in autism: a meta-analysis.	1	not about genetic risk factors	/pubmed/25022252	Muth A, H??nekopp J, Falter CM.	J Autism Dev Disord. 2014 Dec;44(12):3245-63. doi: 10.1007/s10803-014-2188-5.
	Written Expression in Individuals with Autism Spectrum Disorder: A Meta-Analysis.	1	not about genetic risk factors	/pubmed/29164435	Finnegan E, Accardo AL.	J Autism Dev Disord. 2018 Mar;48(3):868-882. doi: 10.1007/s10803-017-3385-9.
	Clinical use of semantic space models in psychiatry and neurology: A systematic review and meta-analysis.	1	not about genetic risk factors	/pubmed/29890179	de Boer JN, Voppel AE, Begemann MJH, Schnack HG, Wijnen F, Sommer IEC.	Neurosci Biobehav Rev. 2018 Oct;93:85-92. doi: 10.1016/j.neubiorev.2018.06.008. Epub 2018 Jun 8. Review.
	Correction to: The Association Between Emotional and Behavioral Problems in Children with Autism Spectrum Disorder and Psychological Distress in Their Parents: A Systematic Review and Meta-analysis.	1	not about genetic risk factors	/pubmed/30019278	Yorke I, White P, Weston A, Rafla M, Charman T, Simonoff E.	J Autism Dev Disord. 2018 Oct;48(10):3416. doi: 10.1007/s10803-018-3656-0.
	Correction: Healthy dietary indices and risk of depressive outcomes: a systematic review and meta-analysis of observational studies.	1	not about genetic risk factors	/pubmed/30464329	Lassale C, Batty GD, Baghdadli A, Jacka F, S??nchez-Villegas A, Kivim??ki M, Akbaraly T.	Mol Psychiatry. 2018 Nov 21. doi: 10.1038/s41380-018-0299-7. [Epub ahead of print]
	Effects of maternal depression in the Still-Face Paradigm: A meta-analysis.	1	not about genetic risk factors	/pubmed/29304347	Graham KA, Blissett J, Antoniou EE, Zeegers MP, McCleery JP.	Infant Behav Dev. 2018 Feb;50:154-164. doi: 10.1016/j.infbeh.2017.12.001. Epub 2018 Jan 2.
	Fluoxetine Affects Differentiation of Midbrain Dopaminergic Neurons In Vitro.	1	not about genetic risk factors	/pubmed/30115672	Lupu D, Varshney MK, Mucs D, Inzunza J, Norinder U, Loghin F, Nalvarte I, R??egg J.	Mol Pharmacol. 2018 Oct;94(4):1220-1231. doi: 10.1124/mol.118.112342. Epub 2018 Aug 16.
	Gut Microbial Dysbiosis in Indian Children with Autism Spectrum Disorders.	1	not about genetic risk factors	/pubmed/29564487	Pulikkan J, Maji A, Dhakan DB, Saxena R, Mohan B, Anto MM, Agarwal N, Grace T, Sharma VK.	Microb Ecol. 2018 Nov;76(4):1102-1114. doi: 10.1007/s00248-018-1176-2. Epub 2018 Mar 21.
	Healthy dietary indices and risk of depressive outcomes: a systematic review and meta-analysis of observational studies.	1	not about genetic risk factors	/pubmed/30254236	Lassale C, Batty GD, Baghdadli A, Jacka F, S??nchez-Villegas A, Kivim??ki M, Akbaraly T.	Mol Psychiatry. 2018 Sep 26. doi: 10.1038/s41380-018-0237-8. [Epub ahead of print] Review. Erratum in: Mol Psychiatry. 2018 Nov 21;:.
	How predictable are symptoms in psychopathological networks? A reanalysis of 18 published datasets.	1	not about genetic risk factors	/pubmed/28625186	Haslbeck JMB, Fried EI.	Psychol Med. 2017 Dec;47(16):2767-2776. doi: 10.1017/S0033291717001258. Epub 2017 Jun 19. Review.
	Hypoconnectivity of insular resting-state networks in adolescents with Autism Spectrum Disorder.	1	not about genetic risk factors	/pubmed/30594068	Francis SM, Camchong J, Brickman L, Goelkel-Garcia L, Mueller BA, Tseng A, Lim KO, Jacob S.	Psychiatry Res Neuroimaging. 2018 Dec 7;283:104-112. doi: 10.1016/j.pscychresns.2018.12.003. [Epub ahead of print]
	Infant Motor Development in Autism Spectrum Disorder: A Synthesis and Meta-analysis.	1	not about genetic risk factors	/pubmed/29766496	West KL.	Child Dev. 2018 May 15. doi: 10.1111/cdev.13086. [Epub ahead of print]
	Jurors' and Judges' Evaluation of Defendants with Autism and the Impact on Sentencing: A Systematic Preferred Reporting Items for Systematic Reviews and Meta-analyses (PRISMA) Review of Autism Spectrum Disorder in the Courtroom.	1	not about genetic risk factors	/pubmed/29978627	Allely CS, Cooper P.	J Law Med. 2017 Nov;25(1):105-123. Review.
	Language delay aggregates in toddler siblings of children with autism spectrum disorder.	1	not about genetic risk factors	/pubmed/30348077	Marrus N, Hall LP, Paterson SJ, Elison JT, Wolff JJ, Swanson MR, Parish-Morris J, Eggebrecht AT, Pruett JR Jr, Hazlett HC, Zwaigenbaum L, Dager S, Estes AM, Schultz RT, Botteron KN, Piven J, Constantino JN; IBIS Network..	J Neurodev Disord. 2018 Oct 22;10(1):29. doi: 10.1186/s11689-018-9247-8.
	Maternal thyroid hormone insufficiency during pregnancy and risk of neurodevelopmental disorders in offspring: A systematic review and meta-analysis.	1	not about genetic risk factors	/pubmed/29325223	Thompson W, Russell G, Baragwanath G, Matthews J, Vaidya B, Thompson-Coon J.	Clin Endocrinol (Oxf). 2018 Apr;88(4):575-584. doi: 10.1111/cen.13550. Epub 2018 Feb 8.
	McGurk Effect by Individuals with Autism Spectrum Disorder and Typically Developing Controls: A Systematic Review and Meta-analysis.	1	not about genetic risk factors	/pubmed/30019277	Zhang J, Meng Y, He J, Xiang Y, Wu C, Wang S, Yuan Z.	J Autism Dev Disord. 2019 Jan;49(1):34-43. doi: 10.1007/s10803-018-3680-0.
	Blood transcriptomic comparison of individuals with and without autism spectrum disorder: A combined-samples mega-analysis.	1	not about genetic risk factors
	Behavioural Phenotypes and Neural Circuit Dysfunctions in Mouse Models of Autism Spectrum Disorder.	1	not about human	/pubmed/28551752	Ferhat AT, Halbedl S, Schmeisser MJ, Kas MJ, Bourgeron T, Ey E.	Adv Anat Embryol Cell Biol. 2017;224:85-101. doi: 10.1007/978-3-319-52498-6_5. Review.
	Research involving anxiety in non-human primates has potential implications for the assessment and treatment of anxiety in autism spectrum disorder: A translational literature review.	1	not about human	/pubmed/25057887	Gonzales HK, O'Reilly M, Lang R, Sigafoos J, Lancioni G, Kajian M, Kuhn M, Longino D, Rojeski L, Watkins L.	Dev Neurorehabil. 2016 Jun;19(3):175-92. doi: 10.3109/17518423.2014.941117. Epub 2014 Jul 24. Review.
	A behavioral test battery for mouse models of Angelman syndrome: a powerful tool for testing drugs and novel Ube3a mutants.	1	not about human	/pubmed/30220990	Sonzogni M, Wallaard I, Santos SS, Kingma J, du Mee D, van Woerden GM, Elgersma Y.	Mol Autism. 2018 Sep 14;9:47. doi: 10.1186/s13229-018-0231-7. eCollection 2018.
	Common circuit defect of excitatory-inhibitory balance in mouse models of autism.	1	not about human	/pubmed/20664807	Gogolla N, Leblanc JJ, Quast KB, S??dhof TC, Fagiolini M, Hensch TK.	J Neurodev Disord. 2009 Jun;1(2):172-81. doi: 10.1007/s11689-009-9023-x. Epub 2009 Jul 11.
	The Changing Landscape of Neuroscience Research, 2006-2015: A Bibliometric Study.	1	not meta	/pubmed/28377687	Yeung AW, Goto TK, Leung WK.	Front Neurosci. 2017 Mar 21;11:120. doi: 10.3389/fnins.2017.00120. eCollection 2017.
	Brain activity mapping in Mecp2 mutant mice reveals functional deficits in forebrain circuits, including key nodes in the default mode network, that are reversed with ketamine treatment.	1	not meta	/pubmed/23035095	Kron M, Howell CJ, Adams IT, Ransbottom M, Christian D, Ogier M, Katz DM.	J Neurosci. 2012 Oct 3;32(40):13860-72. doi: 10.1523/JNEUROSCI.2159-12.2012.
	Parents' voices: "Our process of advocating for our child with autism." A meta-synthesis of parents' perspectives.	1	not meta	/pubmed/28833334	Boshoff K, Gibbs D, Phillips RL, Wiles L, Porter L.	Child Care Health Dev. 2018 Jan;44(1):147-160. doi: 10.1111/cch.12504. Epub 2017 Aug 23. Review.
	[Neuroimaging of psychiatric and pedopsychiatric disorders].	1	not meta	/pubmed/21718649	Martinot JL, Mana S.	Med Sci (Paris). 2011 Jun-Jul;27(6-7):639-50. doi: 10.1051/medsci/2011276017. Epub 2011 Jul 1. Review. French.
	[Voxel-Based Morphometry in Autism Spectrum Disorder].	1	not meta	/pubmed/28479530	Yamasue H.	Brain Nerve. 2017 May;69(5):529-538. doi: 10.11477/mf.1416200779. Review. Japanese.
	A cross-sectional study of the relationship between blood lead levels and reported attention deficit disorder: an assessment of the economic impact on the United States.	1	not meta	/pubmed/29134344	Geier DA, Kern JK, Geier MR.	Metab Brain Dis. 2018 Feb;33(1):201-208. doi: 10.1007/s11011-017-0146-6. Epub 2017 Nov 13.
	Antidepressant Exposure During Pregnancy and Risk of Autism in the Offspring, 1: Meta-Review of Meta-Analyses.	1	not meta	/pubmed/28994903	Andrade C.	J Clin Psychiatry. 2017 Sep/Oct;78(8):e1047-e1051. doi: 10.4088/JCP.17f11903. Review.
	Early diagnosis of autism and impact on prognosis: a narrative review.	1	not meta	/pubmed/23459124	Fernell E, Eriksson MA, Gillberg C.	Clin Epidemiol. 2013;5:33-43. doi: 10.2147/CLEP.S41714. Epub 2013 Feb 21.
	MET and autism susceptibility: family and case-control studies.	1	not meta	/pubmed/19002214	Sousa I, Clark TG, Toma C, Kobayashi K, Choma M, Holt R, Sykes NH, Lamb JA, Bailey AJ, Battaglia A, Maestrini E, Monaco AP; International Molecular Genetic Study of Autism Consortium (IMGSAC)..	Eur J Hum Genet. 2009 Jun;17(6):749-58. doi: 10.1038/ejhg.2008.215. Epub 2008 Nov 12.
	Prevalence of Autism Spectrum Disorders in Ecuador: A Pilot Study in Quito.	1	not meta	/pubmed/26319251	Dekkers LM, Groot NA, D??az Mosquera EN, Andrade Z????iga IP, Delfos MF.	J Autism Dev Disord. 2015 Dec;45(12):4165-73. doi: 10.1007/s10803-015-2559-6.
	Social challenges of contemporary psychiatry.	1	not meta	/pubmed/29072182	Bouras N.	Psychiatriki. 2017 Jul-Sep;28(3):119-202. doi: 10.22365/jpsych.2017.283.199. English, Greek, Modern.
	A systematic review with meta-analysis of comprehensive interventions for preschool children with autism spectrum disorder (ASD): study protocol.	1	protocol	/pubmed/22396224	Tachibana Y, Green J, Hwang Y, Emsley R.	BMJ Open. 2012 Mar 6;2(2):e000679. doi: 10.1136/bmjopen-2011-000679. Print 2012.
	Hypertensive disorders of pregnancy and risk of neurodevelopmental disorders in the offspring: a systematic review and meta-analysis protocol.	1	protocol	/pubmed/28982838	Maher GM, O'Keeffe GW, Kenny LC, Kearney PM, Dinan TG, Khashan AS.	BMJ Open. 2017 Oct 5;7(10):e018313. doi: 10.1136/bmjopen-2017-018313.
	Zinc and Copper Metabolism and Risk of Autism: a reply to Sayehmiri et al.	1	reply	/pubmed/28883881	Fluegge Ba K.	Iran J Child Neurol. 2017 Summer;11(3):66-69.
	RETRACTED: Effect of intranasal oxytocin administration on psychiatric symptoms: A meta-analysis of placebo-controlled studies.	1	retracted	/pubmed/26094200	Hofmann SG, Fang A, Brager DN.	Psychiatry Res. 2015 Aug 30;228(3):708-14. doi: 10.1016/j.psychres.2015.05.039. Epub 2015 Jun 10. Retraction in: Psychiatry Res. 2018 May;263:299.
	Sex and Diffusion Tensor Imaging of White Matter in Schizophrenia: A Systematic Review Plus Meta-analysis of the Corpus Callosum.	2	imaging	/pubmed/28449132	Shahab S, Stefanik L, Foussias G, Lai MC, Anderson KK, Voineskos AN.	Schizophr Bull. 2018 Jan 13;44(1):203-221. doi: 10.1093/schbul/sbx049. Review.
	CBRAIN: a web-based, distributed computing platform for collaborative neuroimaging research.	2	imaging	/pubmed/24904400	Sherif T, Rioux P, Rousseau ME, Kassis N, Beck N, Adalat R, Das S, Glatard T, Evans AC.	Front Neuroinform. 2014 May 21;8:54. doi: 10.3389/fninf.2014.00054. eCollection 2014.
	Cerebellar Volume in Autism: Literature Meta-analysis and Analysis of the Autism Brain??Imaging Data Exchange Cohort.	2	imaging	/pubmed/29146048	Traut N, Beggiato A, Bourgeron T, Delorme R, Rondi-Reig L, Paradis AL, Toro R.	Biol Psychiatry. 2018 Apr 1;83(7):579-588. doi: 10.1016/j.biopsych.2017.09.029. Epub 2017 Oct 10.
	Comparison of white matter integrity between autism spectrum disorder subjects and typically developing individuals: a meta-analysis of diffusion tensor imaging tractography studies.	2	imaging	/pubmed/23876131	Aoki Y, Abe O, Nippashi Y, Yamasue H.	Mol Autism. 2013 Jul 22;4(1):25. doi: 10.1186/2040-2392-4-25.
	Reciprocal duplication of the Williams-Beuren syndrome deletion on chromosome 7q11.23 is associated with schizophrenia.	2	not about ASD	/pubmed/23871472	Mulle JG, Pulver AE, McGrath JA, Wolyniec PS, Dodd AF, Cutler DJ, Sebat J, Malhotra D, Nestadt G, Conrad DF, Hurles M, Barnes CP, Ikeda M, Iwata N, Levinson DF, Gejman PV, Sanders AR, Duan J, Mitchell AA, Peter I, Sklar P, O'Dushlaine CT, et al.	Biol Psychiatry. 2014 Mar 1;75(5):371-7. doi: 10.1016/j.biopsych.2013.05.040. Epub 2013 Jul 17.
	The Role of Vitamin D in Fertility and during Pregnancy and Lactation: A Review of Clinical Data.	2	not about ASD	/pubmed/30322097	Pilz S, Zittermann A, Obeid R, Hahn A, Pludowski P, Trummer C, Lerchbaum E, P??rez-L??pez FR, Karras SN, M??rz W.	Int J Environ Res Public Health. 2018 Oct 12;15(10). pii: E2241. doi: 10.3390/ijerph15102241. Review.
	Common schizophrenia alleles are enriched in mutation-intolerant genes and in regions under strong background selection.	2	not about ASD	/pubmed/29483656	Pardi??as AF, Holmans P, Pocklington AJ, Escott-Price V, Ripke S, Carrera N, Legge SE, Bishop S, Cameron D, Hamshere ML, Han J, Hubbard L, Lynham A, Mantripragada K, Rees E, MacCabe JH, McCarroll SA, Baune BT, Breen G, Byrne EM, Dannlowski U, Eley TC, et al.	Nat Genet. 2018 Mar;50(3):381-389. doi: 10.1038/s41588-018-0059-2. Epub 2018 Feb 26.
	Discovery of the first genome-wide significant risk loci for attention deficit/hyperactivity disorder.	2	not about ASD	/pubmed/30478444	Demontis D, Walters RK, Martin J, Mattheisen M, Als TD, Agerbo E, Baldursson G, Belliveau R, Bybjerg-Grauholm J, B??kvad-Hansen M, Cerrato F, Chambert K, Churchhouse C, Dumont A, Eriksson N, Gandal M, Goldstein JI, Grasby KL, Grove J, Gudmundsson OO, Hansen CS, Hauberg ME, et al.	Nat Genet. 2019 Jan;51(1):63-75. doi: 10.1038/s41588-018-0269-7. Epub 2018 Nov 26.
	Computational meta-analysis of statistical parametric maps in major depression.	2	not about ASD	/pubmed/26854015	Arnone D, Job D, Selvaraj S, Abe O, Amico F, Cheng Y, Colloby SJ, O'Brien JT, Frodl T, Gotlib IH, Ham BJ, Kim MJ, Koolschijn PC, P??rico CA, Salvadore G, Thomas AJ, Van Tol MJ, van der Wee NJ, Veltman DJ, Wagner G, McIntosh AM.	Hum Brain Mapp. 2016 Apr;37(4):1393-404. doi: 10.1002/hbm.23108. Epub 2016 Feb 8. Review.
	Limitations of meta-analyses.	2	not about ASD	/pubmed/22083783	Green D.	J Autism Dev Disord. 2012 Aug;42(8):1774-5. doi: 10.1007/s10803-011-1405-8. No abstract available.
	Microduplications of 16p11.2 are associated with schizophrenia.	2	not about ASD	/pubmed/19855392	McCarthy SE, Makarov V, Kirov G, Addington AM, McClellan J, Yoon S, Perkins DO, Dickel DE, Kusenda M, Krastoshevsky O, Krause V, Kumar RA, Grozeva D, Malhotra D, Walsh T, Zackai EH, Kaplan P, Ganesh J, Krantz ID, Spinner NB, Roccanova P, Bhandari A, et al.	Nat Genet. 2009 Nov;41(11):1223-7. doi: 10.1038/ng.474. Epub 2009 Oct 25.
	Novel genetic loci associated with hippocampal volume.	2	not about ASD	/pubmed/28098162	Hibar DP, Adams HHH, Jahanshad N, Chauhan G, Stein JL, Hofer E, Renteria ME, Bis JC, Arias-Vasquez A, Ikram MK, Desrivi??res S, Vernooij MW, Abramovic L, Alhusaini S, Amin N, Andersson M, Arfanakis K, Aribisala BS, Armstrong NJ, Athanasiu L, Axelsson T, Beecham AH, et al.	Nat Commun. 2017 Jan 18;8:13624. doi: 10.1038/ncomms13624.
	A systematic review and meta-analysis of 271 PCDH19-variant individuals identifies psychiatric comorbidities, and association of seizure onset and disease severity.	2	not about ASD	/pubmed/29892053	Kolc KL, Sadleir LG, Scheffer IE, Ivancevic A, Roberts R, Pham DH, Gecz J.	Mol Psychiatry. 2018 Jun 11. doi: 10.1038/s41380-018-0066-9. [Epub ahead of print] Review.
	Genetic susceptibility to cerebrovascular disease: A systematic review.	2	not about ASD	/pubmed/30182779	Griessenauer CJ, Farrell S, Sarkar A, Zand R, Abedi V, Holland N, Michael A, Cummings CL, Metpally R, Carey DJ, Goren O, Martin N, Hendrix P, Schirmer CM.	J Cereb Blood Flow Metab. 2018 Nov;38(11):1853-1871. doi: 10.1177/0271678X18797958. Epub 2018 Sep 5.
	Genetics of autosomal recessive intellectual disability.	2	not about ASD	/pubmed/30459488	Jamra R.	Med Genet. 2018;30(3):323-327. doi: 10.1007/s11825-018-0209-z. Epub 2018 Oct 24. Review.
	Large-scale mapping of cortical alterations in 22q11.2 deletion syndrome: Convergence with idiopathic psychosis and effects of deletion size.	2	not about ASD	/pubmed/29895892	Sun D, Ching CRK, Lin A, Forsyth JK, Kushan L, Vajdi A, Jalbrzikowski M, Hansen L, Villalon-Reina JE, Qu X, Jonas RK, van Amelsvoort T, Bakker G, Kates WR, Antshel KM, Fremont W, Campbell LE, McCabe KL, Daly E, Gudbrandsen M, Murphy CM, Murphy D, et al.	Mol Psychiatry. 2018 Jun 13. doi: 10.1038/s41380-018-0078-5. [Epub ahead of print]
	[Prescription of psychotropic drugs in paediatry: approved indications and therapeutic perspectives].	2	not about ASD	/pubmed/16389715	Dumortier G, Welniarz B, Sauvebois C, Medjdoub H, Friche H, Siad N, Degrassat K.	Encephale. 2005 Jul-Aug;31(4 Pt 1):477-89. Review. French.
	[Toxoplasmosis, a parasitic zoonoses prevalent in Chile: count and challenges].	2	not about ASD	/pubmed/26633111	Mimica F, Mu??oz-Zanzi C, Torres M, Padilla O.	Rev Chilena Infectol. 2015 Oct;32(5):541-9. doi: 10.4067/S0716-10182015000600008. Review. Spanish.
	A meta-analysis of sex differences in human brain structure.	2	not about ASD	/pubmed/24374381	Ruigrok AN, Salimi-Khorshidi G, Lai MC, Baron-Cohen S, Lombardo MV, Tait RJ, Suckling J.	Neurosci Biobehav Rev. 2014 Feb;39:34-50. doi: 10.1016/j.neubiorev.2013.12.004. Epub 2013 Dec 26. Review.
	A spectral approach integrating functional genomic annotations for coding and noncoding variants.	2	not about ASD	/pubmed/26727659	Ionita-Laza I, McCallum K, Xu B, Buxbaum JD.	Nat Genet. 2016 Feb;48(2):214-20. doi: 10.1038/ng.3477. Epub 2016 Jan 4.
	A systematic review of the evidence of clozapine's anti-aggressive effects.	2	not about ASD	/pubmed/22339930	Frogley C, Taylor D, Dickens G, Picchioni M.	Int J Neuropsychopharmacol. 2012 Oct;15(9):1351-71. doi: 10.1017/S146114571100201X. Epub 2012 Feb 20. Review.
	After GWAS: searching for genetic risk for schizophrenia and bipolar disorder.	2	not about ASD	/pubmed/21285144	Gershon ES, Alliey-Rodriguez N, Liu C.	Am J Psychiatry. 2011 Mar;168(3):253-6. doi: 10.1176/appi.ajp.2010.10091340. Epub 2011 Feb 1. Review.
	An integrative neural model of social perception, action observation, and theory of mind.	2	not about ASD	/pubmed/25660957	Yang DY, Rosenblau G, Keifer C, Pelphrey KA.	Neurosci Biobehav Rev. 2015 Apr;51:263-75. doi: 10.1016/j.neubiorev.2015.01.020. Epub 2015 Feb 3. Review.
	An update on the interaction between the serotonin transporter promoter variant (5-HTTLPR), stress and depression, plus an exploration of non-confirming findings.	2	not about ASD	/pubmed/25078292	Sharpley CF, Palanisamy SK, Glyde NS, Dillingham PW, Agnew LL.	Behav Brain Res. 2014 Oct 15;273:89-105. doi: 10.1016/j.bbr.2014.07.030. Epub 2014 Jul 28. Review.
	Anxiety Disorders in Williams Syndrome Contrasted with Intellectual Disability and the General Population: A Systematic Review and Meta-Analysis.	2	not about ASD	/pubmed/27696186	Royston R, Howlin P, Waite J, Oliver C.	J Autism Dev Disord. 2017 Dec;47(12):3765-3777. doi: 10.1007/s10803-016-2909-z. Review.
	Complete recovery from anxiety disorders following Cognitive Behavior Therapy in children and adolescents: A meta-analysis.	2	not about ASD	/pubmed/28040627	Warwick H, Reardon T, Cooper P, Murayama K, Reynolds S, Wilson C, Creswell C.	Clin Psychol Rev. 2017 Mar;52:77-91. doi: 10.1016/j.cpr.2016.12.002. Epub 2016 Dec 21. Review.
	Dental developmental abnormalities in a patient with subtelomeric 7q36 deletion syndrome may confirm a novel role for the SHH gene.	2	not about ASD	/pubmed/25606385	Linhares ND, Svartman M, Salgado MI, Rodrigues TC, da Costa SS, Rosenberg C, Valadares ER.	Meta Gene. 2013 Dec 4;2:16-24. doi: 10.1016/j.mgene.2013.10.005. eCollection 2014 Dec.
	Depression drug treatment outcomes in pregnancy and the postpartum period: a systematic review and meta-analysis.	2	not about ASD	/pubmed/25004304	McDonagh MS, Matthews A, Phillipi C, Romm J, Peterson K, Thakurta S, Guise JM.	Obstet Gynecol. 2014 Sep;124(3):526-34. doi: 10.1097/AOG.0000000000000410. Review.
	Developmental effects of antiepileptic drugs and the need for improved regulations.	2	not about ASD	/pubmed/26519545	Meador KJ, Loring DW.	Neurology. 2016 Jan 19;86(3):297-306. doi: 10.1212/WNL.0000000000002119. Epub 2015 Oct 30. Review.
	Differentiating between self and others: an ALE meta-analysis of fMRI studies of self-recognition and theory of mind.	2	not about ASD	/pubmed/24535033	van Veluw SJ, Chance SA.	Brain Imaging Behav. 2014 Mar;8(1):24-38. doi: 10.1007/s11682-013-9266-8.
	Evaluating the empirical support for the Geschwind-Behan-Galaburda model of cerebral lateralization.	2	not about ASD	/pubmed/7531983	Bryden MP, McManus IC, Bulman-Fleming MB.	Brain Cogn. 1994 Nov;26(2):103-67.
	Exome Sequencing of Familial Bipolar Disorder.	2	not about ASD	/pubmed/27120077	Goes FS, Pirooznia M, Parla JS, Kramer M, Ghiban E, Mavruk S, Chen YC, Monson ET, Willour VL, Karchin R, Flickinger M, Locke AE, Levy SE, Scott LJ, Boehnke M, Stahl E, Moran JL, Hultman CM, Land??n M, Purcell SM, Sklar P, Zandi PP, et al.	JAMA Psychiatry. 2016 Jun 1;73(6):590-7. doi: 10.1001/jamapsychiatry.2016.0251.
	Exploiting single-cell expression to characterize co-expression replicability.	2	not about ASD	/pubmed/27165153	Crow M, Paul A, Ballouz S, Huang ZJ, Gillis J.	Genome Biol. 2016 May 6;17:101. doi: 10.1186/s13059-016-0964-6.
	Extending the phenotypic spectrum of RBFOX1 deletions: Sporadic focal epilepsy.	2	not about ASD	/pubmed/26174448	Lal D, Pernhorst K, Klein KM, Reif P, Tozzi R, Toliat MR, Winterer G, Neubauer B, N??rnberg P, Rosenow F, Becker F, Lerche H, Kunz WS, Kurki MI, Hoffmann P, Becker AJ, Perucca E, Zara F, Sander T, Weber YG.	Epilepsia. 2015 Sep;56(9):e129-33. doi: 10.1111/epi.13076. Epub 2015 Jul 15.
	Folic acid for fragile X syndrome.	2	not about ASD	/pubmed/21563169	Rueda JR, Ballesteros J, Guillen V, Tejada MI, Sol?? I.	Cochrane Database Syst Rev. 2011 May 11;(5):CD008476. doi: 10.1002/14651858.CD008476.pub2. Review.
	Frontal alpha asymmetry as a pathway to behavioural withdrawal in depression: Research findings and issues.	2	not about ASD	/pubmed/26051816	Jesulola E, Sharpley CF, Bitsika V, Agnew LL, Wilson P.	Behav Brain Res. 2015 Oct 1;292:56-67. doi: 10.1016/j.bbr.2015.05.058. Epub 2015 Jun 5. Review.
	Genetic and functional abnormalities of the melatonin biosynthesis pathway in patients with bipolar disorder.	2	not about ASD	/pubmed/22694957	Etain B, Dumaine A, Bellivier F, Pagan C, Francelle L, Goubran-Botros H, Moreno S, Deshommes J, Moustafa K, Le Dudal K, Mathieu F, Henry C, Kahn JP, Launay JM, M??hleisen TW, Cichon S, Bourgeron T, Leboyer M, Jamain S.	Hum Mol Genet. 2012 Sep 15;21(18):4030-7. doi: 10.1093/hmg/dds227. Epub 2012 Jun 13.
	Genetic association suggests that SMOC1 mediates between prenatal sex hormones and digit ratio.	2	not about ASD	/pubmed/23263445	Lawrance-Owen AJ, Bargary G, Bosten JM, Goodbourn PT, Hogg RE, Mollon JD.	Hum Genet. 2013 Apr;132(4):415-21. doi: 10.1007/s00439-012-1259-y. Epub 2012 Dec 22.
	Genome-wide approach identifies a novel gene-maternal pre-pregnancy BMI interaction on preterm birth.	2	not about ASD	/pubmed/28598419	Hong X, Hao K, Ji H, Peng S, Sherwood B, Di Narzo A, Tsai HJ, Liu X, Burd I, Wang G, Ji Y, Caruso D, Mao G, Bartell TR, Zhang Z, Pearson C, Heffner L, Cerda S, Beaty TH, Fallin MD, Lee-Parritz A, Zuckerman B, et al.	Nat Commun. 2017 Jun 9;8:15608. doi: 10.1038/ncomms15608.
	Genomewide association studies: history, rationale, and prospects for psychiatric disorders.	2	not about ASD	/pubmed/19339359	Psychiatric GWAS Consortium Coordinating Committee., Cichon S, Craddock N, Daly M, Faraone SV, Gejman PV, Kelsoe J, Lehner T, Levinson DF, Moran A, Sklar P, Sullivan PF.	Am J Psychiatry. 2009 May;166(5):540-56. doi: 10.1176/appi.ajp.2008.08091354. Epub 2009 Apr 1. Review.
	Genome-wide association study identifies peanut allergy-specific loci and evidence of epigenetic mediation in US children.	2	not about ASD	/pubmed/25710614	Hong X, Hao K, Ladd-Acosta C, Hansen KD, Tsai HJ, Liu X, Xu X, Thornton TA, Caruso D, Keet CA, Sun Y, Wang G, Luo W, Kumar R, Fuleihan R, Singh AM, Kim JS, Story RE, Gupta RS, Gao P, Chen Z, Walker SO, et al.	Nat Commun. 2015 Feb 24;6:6304. doi: 10.1038/ncomms7304.
	Genome-wide association study of lifetime cannabis use based on a large meta-analytic sample of 32 330 subjects from the International Cannabis Consortium.	2	not about ASD	/pubmed/27023175	Stringer S, Minic?? CC, Verweij KJ, Mbarek H, Bernard M, Derringer J, van Eijk KR, Isen JD, Loukola A, Maciejewski DF, Mihailov E, van der Most PJ, S??nchez-Mora C, Roos L, Sherva R, Walters R, Ware JJ, Abdellaoui A, Bigdeli TB, Branje SJ, Brown SA, Bruinenberg M, et al.	Transl Psychiatry. 2016 Mar 29;6:e769. doi: 10.1038/tp.2016.36.
	Genome-wide association study of serum coenzyme Q10 levels identifies susceptibility loci linked to neuronal diseases.	2	not about ASD	/pubmed/27149984	Degenhardt F, Niklowitz P, Szymczak S, Jacobs G, Lieb W, Menke T, Laudes M, Esko T, Weidinger S, Franke A, D??ring F, Onur S.	Hum Mol Genet. 2016 Jul 1;25(13):2881-2891. Epub 2016 May 5.
	Genome-wide meta-analysis of cognitive empathy: heritability, and correlates with sex, neuropsychiatric conditions and cognition.	2	not about ASD	/pubmed/28584286	Warrier V, Grasby KL, Uzefovsky F, Toro R, Smith P, Chakrabarti B, Khadake J, Mawbey-Adamson E, Litterman N, Hottenga JJ, Lubke G, Boomsma DI, Martin NG, Hatemi PK, Medland SE, Hinds DA, Bourgeron T, Baron-Cohen S.	Mol Psychiatry. 2018 Jun;23(6):1402-1409. doi: 10.1038/mp.2017.122. Epub 2017 Jun 6.
	Genotator: a disease-agnostic tool for genetic annotation of disease.	2	not about ASD	/pubmed/21034472	Wall DP, Pivovarov R, Tong M, Jung JY, Fusaro VA, DeLuca TF, Tonellato PJ.	BMC Med Genomics. 2010 Oct 29;3:50. doi: 10.1186/1755-8794-3-50.
	Heart rate variability during adolescent and adult social interactions: a meta-analysis.	2	not about ASD	/pubmed/25559773	Shahrestani S, Stewart EM, Quintana DS, Hickie IB, Guastella AJ.	Biol Psychol. 2015 Feb;105:43-50. doi: 10.1016/j.biopsycho.2014.12.012. Epub 2015 Jan 3.
	Heart rate variability during social interactions in children with and without psychopathology: a meta-analysis.	2	not about ASD	/pubmed/24635780	Shahrestani S, Stewart EM, Quintana DS, Hickie IB, Guastella AJ.	J Child Psychol Psychiatry. 2014 Sep;55(9):981-9. doi: 10.1111/jcpp.12226. Epub 2014 Mar 18.
	Improving basic and translational science by accounting for litter-to-litter variation in animal models.	2	not about ASD	/pubmed/23522086	Lazic SE, Essioux L.	BMC Neurosci. 2013 Mar 22;14:37. doi: 10.1186/1471-2202-14-37.
	Including deaf and hard-of-hearing students with co-occurring disabilities in the accommodations discussion.	2	not about ASD	/pubmed/23798508	Leppo RH, Cawthon SW, Bond MP.	J Deaf Stud Deaf Educ. 2014 Apr;19(2):189-202. doi: 10.1093/deafed/ent029. Epub 2013 Jun 23. Review.
	L-acetylcarnitine for treating fragile X syndrome.	2	not about ASD	/pubmed/25985235	Rueda JR, Guill??n V, Ballesteros J, Tejada MI, Sol?? I.	Cochrane Database Syst Rev. 2015 May 19;(5):CD010012. doi: 10.1002/14651858.CD010012.pub2. Review.
	Maternal BMI at the start of pregnancy and offspring epigenome-wide DNA methylation: findings from the pregnancy and childhood epigenetics (PACE) consortium.	2	not about ASD	/pubmed/29016858	Sharp GC, Salas LA, Monnereau C, Allard C, Yousefi P, Everson TM, Bohlin J, Xu Z, Huang RC, Reese SE, Xu CJ, Ba??z N, Hoyo C, Agha G, Roy R, Holloway JW, Ghantous A, Merid SK, Bakulski KM, K??pers LK, Zhang H, Richmond RC, et al.	Hum Mol Genet. 2017 Oct 15;26(20):4067-4085. doi: 10.1093/hmg/ddx290.
	Mental time travel and the evolution of the human mind.	2	not about ASD	/pubmed/9204544	Suddendorf T, Corballis MC.	Genet Soc Gen Psychol Monogr. 1997 May;123(2):133-67. Review.
	Metabolic and endocrine adverse effects of second-generation antipsychotics in children and adolescents: A systematic review of randomized, placebo controlled trials and guidelines for clinical practice.	2	not about ASD	/pubmed/21295450	De Hert M, Dobbelaere M, Sheridan EM, Cohen D, Correll CU.	Eur Psychiatry. 2011 Apr;26(3):144-58. doi: 10.1016/j.eurpsy.2010.09.011. Epub 2011 Feb 3. Review.
	Neurophysiological effects of acute oxytocin administration: systematic review and meta-analysis of placebo-controlled imaging studies.	2	not about ASD	/pubmed/25520163	Wigton R, Radua J, Allen P, Averbeck B, Meyer-Lindenberg A, McGuire P, Shergill SS, Fusar-Poli P.	J Psychiatry Neurosci. 2015 Jan;40(1):E1-22. Review.
	Omega-3 DHA and EPA for cognition, behavior, and mood: clinical findings and structural-functional synergies with cell membrane phospholipids.	2	not about ASD	/pubmed/18072818	Kidd PM.	Altern Med Rev. 2007 Sep;12(3):207-27. Review.
	Paracetamol (acetaminophen) for patent ductus arteriosus in preterm or low birth weight infants.	2	not about ASD	/pubmed/29624206	Ohlsson A, Shah PS.	Cochrane Database Syst Rev. 2018 Apr 6;4:CD010061. doi: 10.1002/14651858.CD010061.pub3. Review.
	Paracetamol (acetaminophen) for patent ductus arteriosus in preterm or low-birth-weight infants.	2	not about ASD	/pubmed/25758061	Ohlsson A, Shah PS.	Cochrane Database Syst Rev. 2015 Mar 11;(3):CD010061. doi: 10.1002/14651858.CD010061.pub2. Review. Update in: Cochrane Database Syst Rev. 2018 Apr 06;4:CD010061.
	Relative Contribution of Odour Intensity and Valence to Moral Decisions.	2	not about ASD	/pubmed/28084905	Cecchetto C, Rumiati RI, Parma V.	Perception. 2017 Mar-Apr;46(3-4):447-474. doi: 10.1177/0301006616689279. Epub 2017 Jan 13.
	Representing metarepresentations: is there theory of mind-specific cognition?	2	not about ASD	/pubmed/18805706	Egeth M, Kurzban R.	Conscious Cogn. 2009 Mar;18(1):244-54. doi: 10.1016/j.concog.2008.07.005. Epub 2008 Sep 20.
	Risperidone for attention-deficit hyperactivity disorder in people with intellectual disabilities.	2	not about ASD	/pubmed/19370667	Thomson A, Maltezos S, Paliokosta E, Xenitidis K.	Cochrane Database Syst Rev. 2009 Apr 15;(2):CD007011. doi: 10.1002/14651858.CD007011.pub2. Review.
	Systematic review and meta-analysis of pharmacological treatment of the symptoms of attention-deficit/hyperactivity disorder in children with pervasive developmental disorders.	2	not about ASD	/pubmed/23468071	Reichow B, Volkmar FR, Bloch MH.	J Autism Dev Disord. 2013 Oct;43(10):2435-41. doi: 10.1007/s10803-013-1793-z. Review.
	Systematic review of sensory integration therapy for individuals with disabilities: Single case design studies.	2	not about ASD	/pubmed/26476485	Leong HM, Carter M, Stephenson J.	Res Dev Disabil. 2015 Dec;47:334-51. doi: 10.1016/j.ridd.2015.09.022. Epub 2015 Oct 23. Review.
	The correlation between central and peripheral oxytocin concentrations: A systematic review and meta-analysis.	2	not about ASD	/pubmed/28442403	Valstad M, Alvares GA, Egknud M, Matziorinis AM, Andreassen OA, Westlye LT, Quintana DS.	Neurosci Biobehav Rev. 2017 Jul;78:117-124. doi: 10.1016/j.neubiorev.2017.04.017. Epub 2017 Apr 23. Review.
	Facial expression to emotional stimuli in non-psychotic disorders: A systematic review and meta-analysis.	2	not about genetic risk factors	/pubmed/26915928	Davies H, Wolz I, Leppanen J, Fernandez-Aranda F, Schmidt U, Tchanturia K.	Neurosci Biobehav Rev. 2016 May;64:252-71. doi: 10.1016/j.neubiorev.2016.02.015. Epub 2016 Feb 23. Review.
	Antiepileptic medications in autism spectrum disorder: a systematic review and meta-analysis.	2	not about genetic risk factors	/pubmed/24077782	Hirota T, Veenstra-Vanderweele J, Hollander E, Kishi T.	J Autism Dev Disord. 2014 Apr;44(4):948-57. doi: 10.1007/s10803-013-1952-2. Review.
	Imaging neuropeptide effects on human brain function.	2	not about genetic risk factors	/pubmed/30069597	Lefevre A, Hurlemann R, Grinevich V.	Cell Tissue Res. 2019 Jan;375(1):279-286. doi: 10.1007/s00441-018-2899-6. Epub 2018 Aug 1. Review.
	Robust functional clustering of ERP data with application to a study of implicit learning in autism.	2	not about genetic risk factors	/pubmed/26846337	Hasenstab K, Sugar C, Telesca D, Jeste S, ??ent??rk D.	Biostatistics. 2016 Jul;17(3):484-98. doi: 10.1093/biostatistics/kxw002. Epub 2016 Feb 4.
	Is pervasive developmental disorder not otherwise specified less stable than autistic disorder? A meta-analysis.	2	not about genetic risk factors	/pubmed/21153874	Rondeau E, Klein LS, Masse A, Bodeau N, Cohen D, Guil?? JM.	J Autism Dev Disord. 2011 Sep;41(9):1267-76. doi: 10.1007/s10803-010-1155-z. Review.
	A Review of Level 2 Parent-Report Instruments Used to Screen Children Aged 1.5-5 for Autism: A Meta-Analytic Update.	2	not about genetic risk factors	/pubmed/25778838	Hampton J, Strand PS.	J Autism Dev Disord. 2015 Aug;45(8):2519-30. doi: 10.1007/s10803-015-2419-4. Review.
	Informant agreement for youth with autism spectrum disorder or intellectual disability: a meta-analysis.	2	not about genetic risk factors	/pubmed/25253177	Stratis EA, Lecavalier L.	J Autism Dev Disord. 2015 Apr;45(4):1026-41. doi: 10.1007/s10803-014-2258-8.
	An Introduction to the Psychopharmacology of Children and Adolescents With Autism Spectrum Disorder.	2	not about genetic risk factors	/pubmed/27279529	Earle JF.	J Child Adolesc Psychiatr Nurs. 2016 May;29(2):62-71. doi: 10.1111/jcap.12144. Epub 2016 Jun 9. Review.
	A systematic review and evaluation of procedures for the induction of speech among persons with developmental disabilities.	2	not about genetic risk factors	/pubmed/27058303	Mulhern T, Lydon S, Healy O, Mollaghan G, Ramey D, Leoni M.	Dev Neurorehabil. 2017 May;20(4):207-227. doi: 10.3109/17518423.2016.1150360. Epub 2016 Apr 8.
	A Systematic Review and Meta-Analysis of Cognitive-Behavioral Therapy for Anxiety in Youth with High-Functioning Autism Spectrum Disorders.	2	not about genetic risk factors	/pubmed/25246292	Ung D, Selles R, Small BJ, Storch EA.	Child Psychiatry Hum Dev. 2015 Aug;46(4):533-47. doi: 10.1007/s10578-014-0494-y. Review.
	A Systematic Review of Tablet Computers and Portable Media Players as Speech Generating Devices for Individuals with Autism Spectrum Disorder.	2	not about genetic risk factors	/pubmed/25413144	Lorah ER, Parnell A, Whitby PS, Hantula D.	J Autism Dev Disord. 2015 Dec;45(12):3792-804. doi: 10.1007/s10803-014-2314-4. Review.
	Annual Research Review: Digital health interventions for children and young people with mental health problems - a systematic and meta-review.	2	not about genetic risk factors	/pubmed/27943285	Hollis C, Falconer CJ, Martin JL, Whittington C, Stockton S, Glazebrook C, Davies EB.	J Child Psychol Psychiatry. 2017 Apr;58(4):474-503. doi: 10.1111/jcpp.12663. Epub 2016 Dec 10. Review.
	Antipsychotic Use Trends in Youth With Autism Spectrum Disorder and/or Intellectual Disability: A Meta-Analysis.	2	not about genetic risk factors	/pubmed/27238064	Park SY, Cervesi C, Galling B, Molteni S, Walyzada F, Ameis SH, Gerhard T, Olfson M, Correll CU.	J Am Acad Child Adolesc Psychiatry. 2016 Jun;55(6):456-468.e4. doi: 10.1016/j.jaac.2016.03.012. Epub 2016 Apr 7. Review.
	Applied behavior analytic intervention for autism in early childhood: meta-analysis, meta-regression and dose-response meta-analysis of multiple outcomes.	2	not about genetic risk factors	/pubmed/20223569	Viru??s-Ortega J.	Clin Psychol Rev. 2010 Jun;30(4):387-99. doi: 10.1016/j.cpr.2010.01.008. Epub 2010 Feb 11.
	Effectiveness of the Picture Exchange Communication System (PECS) on communication and speech for children with autism spectrum disorders: a meta-analysis.	2	not about genetic risk factors	/pubmed/20181849	Flippin M, Reszka S, Watson LR.	Am J Speech Lang Pathol. 2010 May;19(2):178-95. doi: 10.1044/1058-0360(2010/09-0022). Epub 2010 Feb 24.
	Effects of Communication Partner Instruction on the Communication of Individuals using AAC: A Meta-Analysis.	2	not about genetic risk factors	/pubmed/26059542	Kent-Walsh J, Murza KA, Malani MD, Binger C.	Augment Altern Commun. 2015;31(4):271-84. doi: 10.3109/07434618.2015.1052153. Epub 2015 Jun 10. Review.
	Improved analyses of single cases: Dynamic multilevel analysis.	2	not about genetic risk factors	/pubmed/26864247	Chiu MM, Roberts CA.	Dev Neurorehabil. 2018 May;21(4):253-265. doi: 10.3109/17518423.2015.1119904. Epub 2016 Feb 10.
	Interaction of participant characteristics and type of AAC with individuals with ASD: a meta-analysis.	2	not about genetic risk factors	/pubmed/25354122	Ganz JB, Mason RA, Goodwyn FD, Boles MB, Heath AK, Davis JL.	Am J Intellect Dev Disabil. 2014 Nov;119(6):516-35. doi: 10.1352/1944-7558-119.6.516.
	Social skills groups for people aged 6 to 21 with autism spectrum disorders (ASD).	2	not about genetic risk factors	/pubmed/22786515	Reichow B, Steiner AM, Volkmar F.	Cochrane Database Syst Rev. 2012 Jul 11;(7):CD008511. doi: 10.1002/14651858.CD008511.pub2. Review.
	The Association Between Parental Mean Length of Utterance and Language Outcomes in Children With Disabilities: A Correlational Meta-Analysis.	2	not about genetic risk factors	/pubmed/27088766	Sandbank M, Yoder P.	Am J Speech Lang Pathol. 2016 May 1;25(2):240-51. doi: 10.1044/2015_AJSLP-15-0003.
	??-3 Fatty Acid Supplementation Does Not Affect Autism Spectrum Disorder in Children: A Systematic Review and Meta-Analysis.	2	not about genetic risk factors	/pubmed/28077731	Horvath A, ??ukasik J, Szajewska H.	J Nutr. 2017 Mar;147(3):367-376. doi: 10.3945/jn.116.242354. Epub 2017 Jan 11. Review.
	Omega-3 fatty acids supplementation for autism spectrum disorders (ASD).	2	not about genetic risk factors	/pubmed/22071839	James S, Montgomery P, Williams K.	Cochrane Database Syst Rev. 2011 Nov 9;(11):CD007992. doi: 10.1002/14651858.CD007992.pub2. Review.
	A comprehensive systematic review and meta-analysis of pharmacological and dietary supplement interventions in paediatric autism: moderators of treatment response and recommendations for future research.	2	not about genetic risk factors	/pubmed/28091344	Masi A, Lampit A, DeMayo MM, Glozier N, Hickie IB, Guastella AJ.	Psychol Med. 2017 May;47(7):1323-1334. doi: 10.1017/S0033291716003457. Epub 2017 Jan 16. Review.
	A meta-analysis of single case research studies on aided augmentative and alternative communication systems with individuals with autism spectrum disorders.	2	not about genetic risk factors	/pubmed/21380612	Ganz JB, Earles-Vollrath TL, Heath AK, Parker RI, Rispoli MJ, Duran JB.	J Autism Dev Disord. 2012 Jan;42(1):60-74. doi: 10.1007/s10803-011-1212-2.
	A meta-analysis of the association between vocalizations and expressive language in children with autism spectrum disorder.	2	not about genetic risk factors	/pubmed/29195157	McDaniel J, D'Ambrose Slaboch K, Yoder P.	Res Dev Disabil. 2018 Jan;72:202-213. doi: 10.1016/j.ridd.2017.11.010. Epub 2017 Nov 28. Review.
	Chiropractic: Is it Efficient in Treatment of Diseases? Review of Systematic Reviews.	2	not about genetic risk factors	/pubmed/26448951	Salehi A, Hashemi N, Imanieh MH, Saber M.	Int J Community Based Nurs Midwifery. 2015 Oct;3(4):244-54. Review.
	Cochrane review: social skills groups for people aged 6 to 21 with autism spectrum disorders (ASD).	2	not about genetic risk factors	/pubmed/23877884	Reichow B, Steiner AM, Volkmar F.	Evid Based Child Health. 2013 Mar 7;8(2):266-315. doi: 10.1002/ebch.1903. Review.
	Meta-analysis of PECS with individuals with ASD: investigation of targeted versus non-targeted outcomes, participant characteristics, and implementation phase.	2	not about genetic risk factors	/pubmed/22119688	Ganz JB, Davis JL, Lund EM, Goodwyn FD, Simpson RL.	Res Dev Disabil. 2012 Mar-Apr;33(2):406-18. doi: 10.1016/j.ridd.2011.09.023. Epub 2011 Nov 24.
	Oxytocin and Autism Spectrum Disorders: A Systematic Review and Meta-Analysis of Randomized Controlled Trials.	2	not about genetic risk factors	/pubmed/27574858	Ooi YP, Weng SJ, Kossowsky J, Gerger H, Sung M.	Pharmacopsychiatry. 2017 Jan;50(1):5-13. doi: 10.1055/s-0042-109400. Epub 2016 Aug 30. Review.
	Polyunsaturated fatty acids (PUFAs) for children with specific learning disorders.	2	not about genetic risk factors	/pubmed/27678554	Tan ML, Ho JJ, Teh KH.	Cochrane Database Syst Rev. 2016 Sep 28;9:CD009398. doi: 10.1002/14651858.CD009398.pub3. Review.
	Positive parenting of children with developmental disabilities: a meta-analysis.	2	not about genetic risk factors	/pubmed/22820061	Dyches TT, Smith TB, Korth BB, Roper SO, Mandleco B.	Res Dev Disabil. 2012 Nov-Dec;33(6):2213-20. doi: 10.1016/j.ridd.2012.06.015. Epub 2012 Jul 20. Erratum in: Res Dev Disabil. 2013 Apr;34(4):1365.
	Risperidone for autism spectrum disorder.	2	not about genetic risk factors	/pubmed/17253538	Jesner OS, Aref-Adib M, Coren E.	Cochrane Database Syst Rev. 2007 Jan 24;(1):CD005040. Review.
	Social Stories for children with disabilities.	2	not about genetic risk factors	/pubmed/16755384	Reynhout G, Carter M.	J Autism Dev Disord. 2006 May;36(4):445-69. Review.
	What Is the Male-to-Female Ratio in Autism Spectrum Disorder? A Systematic Review and Meta-Analysis.	2	not about genetic risk factors	/pubmed/28545751	Loomes R, Hull L, Mandy WPL.	J Am Acad Child Adolesc Psychiatry. 2017 Jun;56(6):466-474. doi: 10.1016/j.jaac.2017.03.013. Epub 2017 Apr 5. Review.
	Methods for combining multiple genome-wide linkage studies.	2	not about genetic risk factors	/pubmed/20652521	Kippola TA, Santorico SA.	Methods Mol Biol. 2010;620:541-60. doi: 10.1007/978-1-60761-580-4_21. Review.
	Assessing Risk of Bias in Randomized Controlled Trials for Autism Spectrum Disorder.	2	not about genetic risk factors	/pubmed/29238311	Okuda PMM, Klaiman C, Bradshaw J, Reid M, Cogo-Moreira H.	Front Psychiatry. 2017 Nov 29;8:265. doi: 10.3389/fpsyt.2017.00265. eCollection 2017.
	Moderating factors of video-modeling with other as model: a meta-analysis of single-case studies.	2	not about genetic risk factors	/pubmed/22502832	Mason RA, Ganz JB, Parker RI, Burke MD, Camargo SP.	Res Dev Disabil. 2012 Jul-Aug;33(4):1076-86. doi: 10.1016/j.ridd.2012.01.016. Epub 2012 Feb 23.
	A meta-synthesis on parenting a child with autism.	2	not about genetic risk factors	/pubmed/27103804	Ooi KL, Ong YS, Jacob SA, Khan TM.	Neuropsychiatr Dis Treat. 2016 Apr 5;12:745-62. doi: 10.2147/NDT.S100634. eCollection 2016.
	Strength of functional signature correlates with effect size in autism.	2	not about genetic risk factors	/pubmed/28687074	Ballouz S, Gillis J.	Genome Med. 2017 Jul 7;9(1):64. doi: 10.1186/s13073-017-0455-8.
	Aripiprazole for autism spectrum disorders (ASD).	2	not about genetic risk factors	/pubmed/27344135	Hirsch LE, Pringsheim T.	Cochrane Database Syst Rev. 2016 Jun 26;(6):CD009043. doi: 10.1002/14651858.CD009043.pub3. Review.
	Aripiprazole for autism spectrum disorders (ASD).	2	not about genetic risk factors	/pubmed/22592735	Ching H, Pringsheim T.	Cochrane Database Syst Rev. 2012 May 16;(5):CD009043. doi: 10.1002/14651858.CD009043.pub2. Review. Update in: Cochrane Database Syst Rev. 2016;(6):CD009043.
	Effects of augmentation agents in autistic disorder patients treated with risperidone: a systematic review and a meta-analysis.	2	not about genetic risk factors	/pubmed/27409138	Soares A, Shiozawa P, Trevizol AP, Paula CS, Lowenthal R, Cordeiro Q.	Trends Psychiatry Psychother. 2016 Apr-Jun;38(2):114-6. doi: 10.1590/2237-6089-2015-0068. Review. No abstract available.
	Efficacy of risperidone in managing maladaptive behaviors for children with autistic spectrum disorder: a meta-analysis.	2	not about genetic risk factors	/pubmed/22726714	Sharma A, Shaw SR.	J Pediatr Health Care. 2012 Jul-Aug;26(4):291-9. doi: 10.1016/j.pedhc.2011.02.008. Epub 2011 Mar 17.
	Empirical research evaluating non-traditional approaches to managing sleep problems in children with autism.	2	not about genetic risk factors	/pubmed/24724691	McLay LL, France K.	Dev Neurorehabil. 2016;19(2):123-34. doi: 10.3109/17518423.2014.904452. Epub 2014 Apr 11. Review.
	Intravenous secretin for autism spectrum disorder.	2	not about genetic risk factors	/pubmed/16034901	Williams KW, Wray JJ, Wheeler DM.	Cochrane Database Syst Rev. 2005 Jul 20;(3):CD003495. Review. Update in: Cochrane Database Syst Rev. 2012;4:CD003495.
	Intravenous secretin for autism spectrum disorders (ASD).	2	not about genetic risk factors	/pubmed/22513913	Williams K, Wray JA, Wheeler DM.	Cochrane Database Syst Rev. 2012 Apr 18;(4):CD003495. doi: 10.1002/14651858.CD003495.pub3. Review.
	Second generation antipsychotics in Asperger's Disorder and high functioning autism: a systematic review of the literature and effectiveness of meta-analysis.	2	not about genetic risk factors	/pubmed/24050741	Sochocky N, Milin R.	Curr Clin Pharmacol. 2013 Nov;8(4):370-9. Review.
	Secretin as a treatment for autism: a review of the evidence.	2	not about genetic risk factors	/pubmed/15628608	Esch BE, Carr JE.	J Autism Dev Disord. 2004 Oct;34(5):543-56. Review.
	Selective serotonin reuptake inhibitors (SSRIs) for autism spectrum disorders (ASD).	2	not about genetic risk factors	/pubmed/23959778	Williams K, Brignell A, Randall M, Silove N, Hazell P.	Cochrane Database Syst Rev. 2013 Aug 20;(8):CD004677. doi: 10.1002/14651858.CD004677.pub3. Review.
	Selective serotonin reuptake inhibitors (SSRIs) for autism spectrum disorders (ASD).	2	not about genetic risk factors	/pubmed/20687077	Williams K, Wheeler DM, Silove N, Hazell P.	Cochrane Database Syst Rev. 2010 Aug 4;(8):CD004677. doi: 10.1002/14651858.CD004677.pub2. Review. Update in: Cochrane Database Syst Rev. 2013;8:CD004677.
	Sniffing around oxytocin: review and meta-analyses of trials in healthy and clinical groups with implications for pharmacotherapy.	2	not about genetic risk factors	/pubmed/23695233	Bakermans-Kranenburg MJ, van I Jzendoorn MH.	Transl Psychiatry. 2013 May 21;3:e258. doi: 10.1038/tp.2013.34. Review.
	The Role of Oxytocin in Parenting and as Augmentative Pharmacotherapy: Critical Issues and Bold Conjectures.	2	not about genetic risk factors	/pubmed/26709101	van IJzendoorn MH, Bakermans-Kranenburg MJ.	J Neuroendocrinol. 2016 Aug;28(8). doi: 10.1111/jne.12355. Review.
	Treatment of psychopathology in people with intellectual and other disabilities.	2	not about genetic risk factors	/pubmed/23072950	Sturmey P.	Can J Psychiatry. 2012 Oct;57(10):593-600. Review.
	A Systematic Review and Meta-Analysis of Ginkgo biloba in Neuropsychiatric Disorders: From Ancient Tradition to Modern-Day Medicine.	2	not about genetic risk factors	/pubmed/23781271	Brondino N, De Silvestri A, Re S, Lanati N, Thiemann P, Verna A, Emanuele E, Politi P.	Evid Based Complement Alternat Med. 2013;2013:915691. doi: 10.1155/2013/915691. Epub 2013 May 28.
	Supplementation of omega 3 fatty acids may improve hyperactivity, lethargy, and stereotypy in children with autism spectrum disorders: a meta-analysis of randomized controlled trials.	2	not about genetic risk factors	/pubmed/29042783	Cheng YS, Tseng PT, Chen YW, Stubbs B, Yang WC, Chen TY, Wu CK, Lin PY.	Neuropsychiatr Dis Treat. 2017 Oct 4;13:2531-2543. doi: 10.2147/NDT.S147305. eCollection 2017.
	Pooling Bio-Specimens in the Presence of Measurement Error and Non-Linearity in Dose-Response: Simulation Study in the Context of a Birth Cohort Investigating Risk Factors for Autism Spectrum Disorders.	2	not about genetic risk factors	/pubmed/26610532	Heavner K, Newschaffer C, Hertz-Picciotto I, Bennett D, Burstyn I.	Int J Environ Res Public Health. 2015 Nov 19;12(11):14780-99. doi: 10.3390/ijerph121114780.
	The neurology of coeliac disease in childhood: what is the evidence? A systematic review and meta-analysis.	2	not about genetic risk factors	/pubmed/20345955	Lionetti E, Francavilla R, Pavone P, Pavone L, Francavilla T, Pulvirenti A, Giugno R, Ruggieri M.	Dev Med Child Neurol. 2010 Aug;52(8):700-7. doi: 10.1111/j.1469-8749.2010.03647.x. Epub 2010 Mar 19. Review.
	The UCLA multimodal connectivity database: a web-based platform for brain connectivity matrix sharing and analysis.	2	not about genetic risk factors	/pubmed/23226127	Brown JA, Rudie JD, Bandrowski A, Van Horn JD, Bookheimer SY.	Front Neuroinform. 2012 Nov 28;6:28. doi: 10.3389/fninf.2012.00028. eCollection 2012.
	Connectivity-based parcellation increases network detection sensitivity in resting state fMRI: An investigation into the cingulate cortex in autism.	2	not about genetic risk factors	/pubmed/27114898	Balsters JH, Mantini D, Apps MAJ, Eickhoff SB, Wenderoth N.	Neuroimage Clin. 2016 Mar 25;11:494-507. doi: 10.1016/j.nicl.2016.03.016. eCollection 2016.
	Is functional brain connectivity atypical in autism? A systematic review of EEG and MEG studies.	2	not about genetic risk factors	/pubmed/28467487	O'Reilly C, Lewis JD, Elsabbagh M.	PLoS One. 2017 May 3;12(5):e0175870. doi: 10.1371/journal.pone.0175870. eCollection 2017. Review.
	A systematic review of two outcomes in autism spectrum disorder - epilepsy and mortality.	2	not about genetic risk factors	/pubmed/22348343	Woolfenden S, Sarkozy V, Ridley G, Coory M, Williams K.	Dev Med Child Neurol. 2012 Apr;54(4):306-12. doi: 10.1111/j.1469-8749.2012.04223.x. Epub 2012 Feb 21. Review. Erratum in: Dev Med Child Neurol. 2012 Jul;54(7):672.
	Association between Asthma and Autism Spectrum Disorder: A Meta-Analysis.	2	not about genetic risk factors	/pubmed/27257919	Zheng Z, Zhang L, Zhu T, Huang J, Qu Y, Mu D.	PLoS One. 2016 Jun 3;11(6):e0156662. doi: 10.1371/journal.pone.0156662. eCollection 2016.
	Association Between Atopic Dermatitis and Autism Spectrum Disorders: A Systematic Review.	2	not about genetic risk factors	/pubmed/26254000	Billeci L, Tonacci A, Tartarisco G, Ruta L, Pioggia G, Gangemi S.	Am J Clin Dermatol. 2015 Oct;16(5):371-88. doi: 10.1007/s40257-015-0145-5. Review.
	Meta-analysis of neuropsychological measures of executive functioning in children and adolescents with high-functioning autism spectrum disorder.	2	not about genetic risk factors	/pubmed/27874266	Lai CLE, Lau Z, Lui SSY, Lok E, Tam V, Chan Q, Cheng KM, Lam SM, Cheung EFC.	Autism Res. 2017 May;10(5):911-939. doi: 10.1002/aur.1723. Epub 2016 Nov 22.
	Risk markers associated with challenging behaviours in people with intellectual disabilities: a meta-analytic study.	2	not about genetic risk factors	/pubmed/12919191	McClintock K, Hall S, Oliver C.	J Intellect Disabil Res. 2003 Sep;47(Pt 6):405-16.
	Blood transcriptomic comparison of individuals with and without autism spectrum disorder: A combined-samples mega-analysis.	2	not about genetic risk factors	/pubmed/27862943	Tylee DS, Hess JL, Quinn TP, Barve R, Huang H, Zhang-James Y, Chang J, Stamova BS, Sharp FR, Hertz-Picciotto I, Faraone SV, Kong SW, Glatt SJ.	Am J Med Genet B Neuropsychiatr Genet. 2017 Apr;174(3):181-201. doi: 10.1002/ajmg.b.32511. Epub 2016 Nov 11.
	Multisensory temporal binding window in autism spectrum disorders and schizophrenia spectrum disorders: A systematic review and meta-analysis.	2	not about genetic risk factors	/pubmed/29317216	Zhou HY, Cai XL, Weigl M, Bang P, Cheung EFC, Chan RCK.	Neurosci Biobehav Rev. 2018 Mar;86:66-76. doi: 10.1016/j.neubiorev.2017.12.013. Epub 2018 Jan 6. Review.
	Neurodevelopmental effects of prenatal vitamin D in humans: systematic review and meta-analysis.	2	not about genetic risk factors	/pubmed/30696940	Garc??a-Serna AM, Morales E.	Mol Psychiatry. 2019 Jan 29. doi: 10.1038/s41380-019-0357-9. [Epub ahead of print]
	Peripheral iron levels in children with autism spectrum disorders vs controls: a systematic review and meta-analysis.	2	not about genetic risk factors	/pubmed/29540271	Tseng PT, Cheng YS, Chen YW, Stubbs B, Whiteley P, Carvalho AF, Li DJ, Chen TY, Yang WC, Tang CH, Chu CS, Yang WC, Liang HY, Wu CK, Yen CF, Lin PY.	Nutr Res. 2018 Feb;50:44-52. doi: 10.1016/j.nutres.2017.11.004. Epub 2017 Nov 22.
	Pre-eclampsia and the risk of autism-spectrum disorder in offspring: meta-analysis.	2	not about genetic risk factors	/pubmed/29436313	Dachew BA, Mamun A, Maravilla JC, Alati R.	Br J Psychiatry. 2018 Mar;212(3):142-147. doi: 10.1192/bjp.2017.27. Epub 2018 Jan 24.
	Prenatal Exposure to Acetaminophen and Risk for Attention Deficit Hyperactivity Disorder and Autistic Spectrum Disorder: A Systematic Review, Meta-Analysis, and Meta-Regression Analysis of Cohort Studies.	2	not about genetic risk factors	/pubmed/29688261	Masarwa R, Levine H, Gorelik E, Reif S, Perlman A, Matok I.	Am J Epidemiol. 2018 Aug 1;187(8):1817-1827. doi: 10.1093/aje/kwy086.
	RE: "PRENATAL EXPOSURE TO ACETAMINOPHEN AND RISK FOR ATTENTION DEFICIT HYPERACTIVITY DISORDER AND AUTISTIC SPECTRUM DISORDER: A SYSTEMATIC REVIEW, META-ANALYSIS, AND META-REGRESSION ANALYSIS OF COHORT STUDIES".	2	not about genetic risk factors	/pubmed/30192922	Damkier P.	Am J Epidemiol. 2018 Dec 1;187(12):2717-2718. doi: 10.1093/aje/kwy202. No abstract available.
	Review and meta-analysis found that prenatal folic acid was associated with a 58% reduction in autism but had no effect on mental and motor development.	2	not about genetic risk factors	/pubmed/30466185	Iglesias V??zquez L, Canals J, Arija V.	Acta Paediatr. 2018 Nov 22. doi: 10.1111/apa.14657. [Epub ahead of print] Review.
	The association between PM(2.5) exposure and neurological disorders: A systematic review and meta-analysis.	2	not about genetic risk factors	/pubmed/30577116	Fu P, Guo X, Cheung FMH, Yung KKL.	Sci Total Environ. 2019 Mar 10;655:1240-1248. doi: 10.1016/j.scitotenv.2018.11.218. Epub 2018 Nov 15. Review.
	The association between preeclampsia and autism spectrum disorders among children: a meta-analysis.	2	not about genetic risk factors	/pubmed/30590001	Jenabi E, Karami M, Khazaei S, Bashirian S.	Korean J Pediatr. 2018 Dec 24. doi: 10.3345/kjp.2018.07010. [Epub ahead of print]
	Transient increased thalamic-sensory connectivity and decreased whole-brain dynamism in autism.	2	not about genetic risk factors	/pubmed/29883735	Fu Z, Tu Y, Di X, Du Y, Sui J, Biswal BB, Zhang Z, de Lacy N, Calhoun VD.	Neuroimage. 2018 Jun 6. pii: S1053-8119(18)30510-X. doi: 10.1016/j.neuroimage.2018.06.003. [Epub ahead of print] Review.
	Yield of additional genetic testing after chromosomal microarray for diagnosis of neurodevelopmental disability and congenital anomalies: a clinical practice resource of the American College of Medical Genetics and Genomics (ACMG).	2	not about genetic risk factors	/pubmed/29915380	Waggoner D, Wain KE, Dubuc AM, Conlin L, Hickey SE, Lamb AN, Martin CL, Morton CC, Rasmussen K, Schuette JL, Schwartz S, Miller DT; ACMG Professional Practice and Guidelines Committee..	Genet Med. 2018 Oct;20(10):1105-1113. doi: 10.1038/s41436-018-0040-6. Epub 2018 Jun 18.
	[The diagnostics of autism spectrum disorder in children, adolescents and adults: Overview of the key questions and main results of the first part of the German AWMF-S3-clinical guideline].	2	not about genetic risk factors	/pubmed/30326807	Vllasaliu L, Jensen K, Dose M, Hagenah U, Hollmann H, Kamp-Becker I, Lechmann C, Poustka L, Sinzig J, Spitzcok von Brisinski I, Tebartz van Elst L, Will D, Vogeley K, Freitag CM.	Z Kinder Jugendpsychiatr Psychother. 2018 Oct 17:1-12. doi: 10.1024/1422-4917/a000621. [Epub ahead of print] German.
	Ambient ozone exposure and mental health: A systematic review of epidemiological studies.	2	not about genetic risk factors	/pubmed/29728258	Zhao T, Markevych I, Romanos M, Nowak D, Heinrich J.	Environ Res. 2018 Aug;165:459-472. doi: 10.1016/j.envres.2018.04.015. Epub 2018 May 1. Review.
	Antidepressant use during pregnancy and risk of autism spectrum disorder and attention deficit hyperactivity disorder: systematic review of observational studies and methodological considerations.	2	not about genetic risk factors	/pubmed/29332605	Morales DR, Slattery J, Evans S, Kurz X.	BMC Med. 2018 Jan 15;16(1):6. doi: 10.1186/s12916-017-0993-3. Review.
	Assessing risk of neurodevelopmental disorders after birth with oxytocin: a systematic review and meta-analysis.	2	not about genetic risk factors	/pubmed/30444210	L??nfeldt NN, Verhulst FC, Strandberg-Larsen K, Plessen KJ, Lebowitz ER.	Psychol Med. 2018 Nov 16:1-10. doi: 10.1017/S0033291718003021. [Epub ahead of print]
	Association between hypertensive disorders of pregnancy and risk of autism in offspring: a systematic review and meta-analysis of observational studies.	2	not about genetic risk factors	/pubmed/29416695	Xu RT, Chang QX, Wang QQ, Zhang J, Xia LX, Zhong N, Yu YH, Zhong M, Huang QT.	Oncotarget. 2017 Dec 7;9(1):1291-1301. doi: 10.18632/oncotarget.23030. eCollection 2018 Jan 2.
	Association between maternal antidepressant use during pregnancy and autism spectrum disorder: an updated meta-analysis.	2	not about genetic risk factors	/pubmed/29599960	Zhou XH, Li YJ, Ou JJ, Li YM.	Mol Autism. 2018 Mar 27;9:21. doi: 10.1186/s13229-018-0207-7. eCollection 2018.
	Association between parental body mass index and autism spectrum disorder: a systematic review and meta-analysis.	2	not about genetic risk factors	/pubmed/30470952	Lei XY, Li YJ, Ou JJ, Li YM.	Eur Child Adolesc Psychiatry. 2018 Nov 23. doi: 10.1007/s00787-018-1259-0. [Epub ahead of print]
	Association of Hypertensive Disorders of Pregnancy With Risk of Neurodevelopmental Disorders in Offspring: A Systematic Review and Meta-analysis.	2	not about genetic risk factors	/pubmed/29874359	Maher GM, O'Keeffe GW, Kearney PM, Kenny LC, Dinan TG, Mattsson M, Khashan AS.	JAMA Psychiatry. 2018 Aug 1;75(8):809-819. doi: 10.1001/jamapsychiatry.2018.0854.
	Association of maternal diabetes with autism spectrum disorders in offspring: A systemic review and meta-analysis.	2	not about genetic risk factors	/pubmed/29480832	Wan H, Zhang C, Li H, Luan S, Liu C.	Medicine (Baltimore). 2018 Jan;97(2):e9438. doi: 10.1097/MD.0000000000009438. Review.
	Autism Disparities: A Systematic Review and Meta-Ethnography of Qualitative Research.	2	not about genetic risk factors	/pubmed/30474491	Singh JS, Bunyak G.	Qual Health Res. 2018 Nov 25:1049732318808245. doi: 10.1177/1049732318808245. [Epub ahead of print]
	Behavioural and emotional disorders in childhood: A brief overview for paediatricians.	2	not about genetic risk factors	/pubmed/29456928	Ogundele MO.	World J Clin Pediatr. 2018 Feb 8;7(1):9-26. doi: 10.5409/wjcp.v7.i1.9. eCollection 2018 Feb 8. Review.
	Developing resistance.	2	not about genetic risk factors	/pubmed/16397463	[No authors listed]	Nature. 2006 Jan 5;439(7072):1-2. No abstract available.
	Diagnostic tests for autism spectrum disorder (ASD) in preschool children.	2	not about genetic risk factors	/pubmed/30075057	Randall M, Egberts KJ, Samtani A, Scholten RJ, Hooft L, Livingstone N, Sterling-Levis K, Woolfenden S, Williams K.	Cochrane Database Syst Rev. 2018 Jul 24;7:CD009044. doi: 10.1002/14651858.CD009044.pub2. [Epub ahead of print] Review.
	Genetic Testing for Autism Spectrum Disorder is Lacking Evidence of Cost-effectiveness. A Systematic Review.	2	not about genetic risk factors	/pubmed/28220926	Ziegler A, Rudolph-Rothfeld W, Vonthein R.	Methods Inf Med. 2017 May 18;56(3):268-273. doi: 10.3414/ME16-01-0082. Epub 2017 Feb 21. Review.
	[Association between maternal folate supplementation during pregnancy and the risk of autism spectrum disorder in the offspring: a Meta analysis].	2	not about genetic risk factors	/pubmed/28302198	Yu XF, Li M, Zheng Y.	Zhongguo Dang Dai Er Ke Za Zhi. 2017 Mar;19(3):286-291. Chinese.
	A Meta-Analysis of Maternal Smoking during Pregnancy and Autism Spectrum Disorder Risk in Offspring.	2	not about genetic risk factors	/pubmed/26343689	Tang S, Wang Y, Gong X, Wang G.	Int J Environ Res Public Health. 2015 Aug 26;12(9):10418-31. doi: 10.3390/ijerph120910418.
	A meta-analysis of the evidence on the impact of prenatal and early infancy exposures to mercury on autism and attention deficit/hyperactivity disorder in the childhood.	2	not about genetic risk factors	/pubmed/24952233	Yoshimasu K, Kiyohara C, Takemura S, Nakai K.	Neurotoxicology. 2014 Sep;44:121-31. doi: 10.1016/j.neuro.2014.06.007. Epub 2014 Jun 19. Review.
	Advanced parental age and autism risk in children: a systematic review and meta-analysis.	2	not about genetic risk factors	/pubmed/27858958	Wu S, Wu F, Ding Y, Hou J, Bi J, Zhang Z.	Acta Psychiatr Scand. 2017 Jan;135(1):29-41. doi: 10.1111/acps.12666. Epub 2016 Nov 14. Review.
	Advancing maternal age is associated with increasing risk for autism: a review and meta-analysis.	2	not about genetic risk factors	/pubmed/22525954	Sandin S, Hultman CM, Kolevzon A, Gross R, MacCabe JH, Reichenberg A.	J Am Acad Child Adolesc Psychiatry. 2012 May;51(5):477-486.e1. doi: 10.1016/j.jaac.2012.02.018. Epub 2012 Apr 5. Review. Erratum in: J Am Acad Child Adolesc Psychiatry. 2012 Jun;51(6):660.
	Advancing paternal age and risk of autism: new evidence from a population-based study and a meta-analysis of epidemiological studies.	2	not about genetic risk factors	/pubmed/21116277	Hultman CM, Sandin S, Levine SZ, Lichtenstein P, Reichenberg A.	Mol Psychiatry. 2011 Dec;16(12):1203-12. doi: 10.1038/mp.2010.121. Epub 2010 Nov 30.
	Association among obesity, overweight and autism spectrum disorder: a systematic review and meta-analysis.	2	not about genetic risk factors	/pubmed/28916794	Zheng Z, Zhang L, Li S, Zhao F, Wang Y, Huang L, Huang J, Zou R, Qu Y, Mu D.	Sci Rep. 2017 Sep 15;7(1):11697. doi: 10.1038/s41598-017-12003-4.
	Association Between Antidepressants Use During Pregnancy and Autistic Spectrum Disorders: A Meta-analysis.	2	not about genetic risk factors	/pubmed/25152842	Rais TB, Rais A.	Innov Clin Neurosci. 2014 May;11(5-6):18-22.
	Association between assisted reproductive technology and the risk of autism spectrum disorders in the offspring: a meta-analysis.	2	not about genetic risk factors	/pubmed/28387368	Liu L, Gao J, He X, Cai Y, Wang L, Fan X.	Sci Rep. 2017 Apr 7;7:46207. doi: 10.1038/srep46207.
	Association Between Maternal Obesity and Autism Spectrum Disorder in Offspring: A Meta-analysis.	2	not about genetic risk factors	/pubmed/26254893	Li YM, Ou JJ, Liu L, Zhang D, Zhao JP, Tang SY.	J Autism Dev Disord. 2016 Jan;46(1):95-102. doi: 10.1007/s10803-015-2549-8.
	Autism spectrum disorder and prenatal exposure to selective serotonin reuptake inhibitors: A systematic review and meta-analysis.	2	not about genetic risk factors	/pubmed/27474253	Kobayashi T, Matsuyama T, Takeuchi M, Ito S.	Reprod Toxicol. 2016 Oct;65:170-178. doi: 10.1016/j.reprotox.2016.07.016. Epub 2016 Jul 26. Review.
	Childhood autism spectrum disorders and exposure to nitrogen dioxide, and particulate matter air pollution: A review and meta-analysis.	2	not about genetic risk factors	/pubmed/27609410	Flores-Pajot MC, Ofner M, Do MT, Lavigne E, Villeneuve PJ.	Environ Res. 2016 Nov;151:763-776. doi: 10.1016/j.envres.2016.07.030. Epub 2016 Sep 5. Review.
	Comparative safety of antiepileptic drugs for neurological development in children exposed during pregnancy and breast feeding: a systematic review and network meta-analysis.	2	not about genetic risk factors	/pubmed/28729328	Veroniki AA, Rios P, Cogo E, Straus SE, Finkelstein Y, Kealey R, Reynen E, Soobiah C, Thavorn K, Hutton B, Hemmelgarn BR, Yazdi F, D'Souza J, MacDonald H, Tricco AC.	BMJ Open. 2017 Jul 20;7(7):e017248. doi: 10.1136/bmjopen-2017-017248. Review.
	Congenital Cytomegalovirus Infection in Children with Autism Spectrum Disorder: Systematic Review and Meta-Analysis.	2	not about genetic risk factors	/pubmed/29185167	Maeyama K, Tomioka K, Nagase H, Yoshioka M, Takagi Y, Kato T, Mizobuchi M, Kitayama S, Takada S, Nagai M, Sakakibara N, Nishiyama M, Taniguchi-Ikeda M, Morioka I, Iijima K, Nishimura N.	J Autism Dev Disord. 2018 May;48(5):1483-1491. doi: 10.1007/s10803-017-3412-x.
	Exposure to selective serotonin reuptake inhibitors during pregnancy and risk of autism spectrum disorder in children: a systematic review and meta-analysis of observational studies.	2	not about genetic risk factors	/pubmed/25498856	Man KK, Tong HH, Wong LY, Chan EW, Simonoff E, Wong IC.	Neurosci Biobehav Rev. 2015 Feb;49:82-9. doi: 10.1016/j.neubiorev.2014.11.020. Epub 2014 Dec 9. Review.
	Family history of autoimmune diseases is associated with an increased risk of autism in children: A systematic review and meta-analysis.	2	not about genetic risk factors	/pubmed/25981892	Wu S, Ding Y, Wu F, Li R, Xie G, Hou J, Mao P.	Neurosci Biobehav Rev. 2015 Aug;55:322-32. doi: 10.1016/j.neubiorev.2015.05.004. Epub 2015 May 15. Review.
	Maternal autoimmune diseases and the risk of autism spectrum disorders in offspring: A systematic review and meta-analysis.	2	not about genetic risk factors	/pubmed/26327239	Chen SW, Zhong XS, Jiang LN, Zheng XY, Xiong YQ, Ma SJ, Qiu M, Huo ST, Ge J, Chen Q.	Behav Brain Res. 2016 Jan 1;296:61-69. doi: 10.1016/j.bbr.2015.08.035. Epub 2015 Aug 30. Review.
	Maternal Body Mass Index and Risk of Autism Spectrum Disorders in Offspring: A Meta-analysis.	2	not about genetic risk factors	/pubmed/27687989	Wang Y, Tang S, Xu S, Weng S, Liu Z.	Sci Rep. 2016 Sep 30;6:34248. doi: 10.1038/srep34248.
	Maternal breastfeeding and autism spectrum disorder in children: A systematic review and meta-analysis.	2	not about genetic risk factors	/pubmed/29046132	Tseng PT, Chen YW, Stubbs B, Carvalho AF, Whiteley P, Tang CH, Yang WC, Chen TY, Li DJ, Chu CS, Yang WC, Liang HY, Wu CK, Yen CF, Lin PY.	Nutr Neurosci. 2017 Oct 18:1-9. doi: 10.1080/1028415X.2017.1388598. [Epub ahead of print]
	Maternal diabetes and the risk of autism spectrum disorders in the offspring: a systematic review and meta-analysis.	2	not about genetic risk factors	/pubmed/24057131	Xu G, Jing J, Bowers K, Liu B, Bao W.	J Autism Dev Disord. 2014 Apr;44(4):766-75. doi: 10.1007/s10803-013-1928-2. Review.
	Maternal infection during pregnancy and risk of autism spectrum disorders: A systematic review and meta-analysis.	2	not about genetic risk factors	/pubmed/27287966	Jiang HY, Xu LL, Shao L, Xia RM, Yu ZH, Ling ZX, Yang F, Deng M, Ruan B.	Brain Behav Immun. 2016 Nov;58:165-172. doi: 10.1016/j.bbi.2016.06.005. Epub 2016 Jun 7.
	Maternal migration and autism risk: systematic analysis.	2	not about genetic risk factors	/pubmed/25738316	Crafa D, Warfa N.	Int Rev Psychiatry. 2015 Feb;27(1):64-71. doi: 10.3109/09540261.2014.995601. Epub 2015 Mar 4. Review.
	Maternal pre-pregnancy obesity and child neurodevelopmental outcomes: a meta-analysis.	2	not about genetic risk factors	/pubmed/29164765	Sanchez CE, Barry C, Sabhlok A, Russell K, Majors A, Kollins SH, Fuemmeler BF.	Obes Rev. 2018 Apr;19(4):464-484. doi: 10.1111/obr.12643. Epub 2017 Nov 22. Review.
	Maternal Smoking and Autism Spectrum Disorder: A Meta-analysis.	2	not about genetic risk factors	/pubmed/25432101	Rosen BN, Lee BK, Lee NL, Yang Y, Burstyn I.	J Autism Dev Disord. 2015 Jun;45(6):1689-98. doi: 10.1007/s10803-014-2327-z.
	Maternal smoking and autism spectrum disorder: meta-analysis with population smoking metrics as moderators.	2	not about genetic risk factors	/pubmed/28659613	Jung Y, Lee AM, McKee SA, Picciotto MR.	Sci Rep. 2017 Jun 28;7(1):4315. doi: 10.1038/s41598-017-04413-1.
	Maternal SSRI discontinuation, use, psychiatric disorder and the risk of autism in children: a meta-analysis of cohort studies.	2	not about genetic risk factors	/pubmed/28734011	Kaplan YC, Keskin-Arslan E, Acar S, Sozmen K.	Br J Clin Pharmacol. 2017 Dec;83(12):2798-2806. doi: 10.1111/bcp.13382. Epub 2017 Aug 27. Review.
	Maternal SSRI exposure increases the risk of autistic offspring: A meta-analysis and systematic review.	2	not about genetic risk factors	/pubmed/28917161	Andalib S, Emamhadi MR, Yousefzadeh-Chabok S, Shakouri SK, H??ilund-Carlsen PF, Vafaee MS, Michel TM.	Eur Psychiatry. 2017 Sep;45:161-166. doi: 10.1016/j.eurpsy.2017.06.001. Epub 2017 Jun 20. Review.
	MECHANISMS IN ENDOCRINOLOGY: Maternal thyroid dysfunction during pregnancy and behavioural and psychiatric disorders of children: a systematic review.	2	not about genetic risk factors	/pubmed/28982961	Fetene DM, Betts KS, Alati R.	Eur J Endocrinol. 2017 Nov;177(5):R261-R273. doi: 10.1530/EJE-16-0860. Review.
	Prenatal exposure to selective serotonin reuptake inhibitors and infant outcome.	2	not about genetic risk factors	/pubmed/23042258	Malm H.	Ther Drug Monit. 2012 Dec;34(6):607-14. doi: 10.1097/FTD.0b013e31826d07ea. Review.
	Prenatal selective serotonin reuptake inhibitor use and the risk of autism spectrum disorder in children: A systematic review and meta-analysis.	2	not about genetic risk factors	/pubmed/27667009	Kaplan YC, Keskin-Arslan E, Acar S, Sozmen K.	Reprod Toxicol. 2016 Dec;66:31-43. doi: 10.1016/j.reprotox.2016.09.013. Epub 2016 Sep 22. Review.
	Prevalence of autism spectrum disorder phenomenology in genetic disorders: a systematic review and meta-analysis.	2	not about genetic risk factors	/pubmed/26341300	Richards C, Jones C, Groves L, Moss J, Oliver C.	Lancet Psychiatry. 2015 Oct;2(10):909-16. doi: 10.1016/S2215-0366(15)00376-4. Epub 2015 Sep 1. Review.
	Research review: Birth by caesarean section and development of autism spectrum disorder and attention-deficit/hyperactivity disorder: a systematic review and meta-analysis.	2	not about genetic risk factors	/pubmed/25348074	Curran EA, O'Neill SM, Cryan JF, Kenny LC, Dinan TG, Khashan AS, Kearney PM.	J Child Psychol Psychiatry. 2015 May;56(5):500-8. doi: 10.1111/jcpp.12351. Epub 2014 Oct 27. Review.
	Risk for Autism Spectrum Disorders According to Period of Prenatal Antidepressant Exposure: A Systematic Review and Meta-analysis.	2	not about genetic risk factors	/pubmed/28418571	Mezzacappa A, Lasica PA, Gianfagna F, Cazas O, Hardy P, Falissard B, Sutter-Dallay AL, Gressier F.	JAMA Pediatr. 2017 Jun 1;171(6):555-563. doi: 10.1001/jamapediatrics.2017.0124. Review.
	Systematic review and meta-analysis of the association of Autism Spectrum Disorder in visually or hearing impaired children.	2	not about genetic risk factors	/pubmed/28211175	Do B, Lynch P, Macris EM, Smyth B, Stavrinakis S, Quinn S, Constable PA.	Ophthalmic Physiol Opt. 2017 Mar;37(2):212-224. doi: 10.1111/opo.12350. Review.
	The Association Between Antenatal Exposure to Selective Serotonin Reuptake Inhibitors and Autism: A Systematic Review and Meta-Analysis.	2	not about genetic risk factors	/pubmed/28129495	Brown HK, Hussain-Shamsy N, Lunsky Y, Dennis CE, Vigod SN.	J Clin Psychiatry. 2017 Jan;78(1):e48-e58. doi: 10.4088/JCP.15r10194. Review.
	The association between maternal use of folic acid supplements during pregnancy and risk of autism spectrum disorders in children: a meta-analysis.	2	not about genetic risk factors	/pubmed/29026508	Wang M, Li K, Zhao D, Li L.	Mol Autism. 2017 Oct 2;8:51. doi: 10.1186/s13229-017-0170-8. eCollection 2017.
	Type 2 Diabetes Mellitus in Youth Exposed to Antipsychotics: A Systematic Review and Meta-analysis.	2	not about genetic risk factors	/pubmed/26792761	Galling B, Rold??n A, Nielsen RE, Nielsen J, Gerhard T, Carbon M, Stubbs B, Vancampfort D, De Hert M, Olfson M, Kahl KG, Martin A, Guo JJ, Lane HY, Sung FC, Liao CH, Arango C, Correll CU.	JAMA Psychiatry. 2016 Mar;73(3):247-59. doi: 10.1001/jamapsychiatry.2015.2923. Review. Erratum in: JAMA Psychiatry. 2016 Apr;73(4):412.
	Using the Autism-Spectrum Quotient to Measure Autistic Traits in Anorexia Nervosa: A Systematic Review and Meta-Analysis.	2	not about genetic risk factors	/pubmed/26542816	Westwood H, Eisler I, Mandy W, Leppanen J, Treasure J, Tchanturia K.	J Autism Dev Disord. 2016 Mar;46(3):964-77. doi: 10.1007/s10803-015-2641-0. Review.
	Age-related change in brain metabolite abnormalities in autism: a meta-analysis of proton magnetic resonance spectroscopy studies.	2	not about genetic risk factors	/pubmed/22832731	Aoki Y, Kasai K, Yamasue H.	Transl Psychiatry. 2012 Jan 17;2:e69. doi: 10.1038/tp.2011.65.
	Blood Glutamate Levels in Autism Spectrum Disorder: A Systematic Review and Meta-Analysis.	2	not about genetic risk factors	/pubmed/27390857	Zheng Z, Zhu T, Qu Y, Mu D.	PLoS One. 2016 Jul 8;11(7):e0158688. doi: 10.1371/journal.pone.0158688. eCollection 2016. Review.
	Blood serotonin levels in autism spectrum disorder: a systematic review and meta-analysis.	2	not about genetic risk factors	/pubmed/24613076	Gabriele S, Sacco R, Persico AM.	Eur Neuropsychopharmacol. 2014 Jun;24(6):919-29. doi: 10.1016/j.euroneuro.2014.02.004. Epub 2014 Feb 19. Review.
	Cytokine aberrations in autism spectrum disorder: a systematic review and meta-analysis.	2	not about genetic risk factors	/pubmed/24934179	Masi A, Quintana DS, Glozier N, Lloyd AR, Hickie IB, Guastella AJ.	Mol Psychiatry. 2015 Apr;20(4):440-6. doi: 10.1038/mp.2014.59. Epub 2014 Jun 17. Review.
	Melatonin in autism spectrum disorders.	2	not about genetic risk factors	/pubmed/24050742	Rossignol DA, Frye RE.	Curr Clin Pharmacol. 2014;9(4):326-34. Review.
	Melatonin in autism spectrum disorders: a systematic review and meta-analysis.	2	not about genetic risk factors	/pubmed/21518346	Rossignol DA, Frye RE.	Dev Med Child Neurol. 2011 Sep;53(9):783-792. doi: 10.1111/j.1469-8749.2011.03980.x. Epub 2011 Apr 19. Review.
	Oxidative stress-related biomarkers in autism: systematic review and meta-analyses.	2	not about genetic risk factors	/pubmed	Main PA, Angley MT, O'Doherty CE, Thomas P, Fenech M.	Nutr Metab 2012; 9: 35.
	Oxidative stress-related biomarkers in autism: systematic review and meta-analyses.	2	not about genetic risk factors	/pubmed/22542447	Frustaci A, Neri M, Cesario A, Adams JB, Domenici E, Dalla Bernardina B, Bonassi S.	Free Radic Biol Med. 2012 May 15;52(10):2128-41. doi: 10.1016/j.freeradbiomed.2012.03.011. Epub 2012 Apr 18. Review.
	Peripheral oxytocin and vasopressin: Biomarkers of psychiatric disorders? A comprehensive systematic review and preliminary meta-analysis.	2	not about genetic risk factors	/pubmed/27183106	Rutigliano G, Rocchetti M, Paloyelis Y, Gilleen J, Sardella A, Cappucciati M, Palombini E, Dell'Osso L, Caverzasi E, Politi P, McGuire P, Fusar-Poli P.	Psychiatry Res. 2016 Jul 30;241:207-20. doi: 10.1016/j.psychres.2016.04.117. Epub 2016 May 5. Review.
	Relationship between Long Chain n-3 Polyunsaturated Fatty Acids and Autism Spectrum Disorder: Systematic Review and Meta-Analysis of Case-Control and Randomised Controlled Trials.	2	not about genetic risk factors	/pubmed/28218722	Mazahery H, Stonehouse W, Delshad M, Kruger MC, Conlon CA, Beck KL, von Hurst PR.	Nutrients. 2017 Feb 19;9(2). pii: E155. doi: 10.3390/nu9020155. Review.
	Serum concentration of 25-hydroxyvitamin D in autism spectrum disorder: a systematic review and meta-analysis.	2	not about genetic risk factors	/pubmed/26514973	Wang T, Shan L, Du L, Feng J, Xu Z, Staal WG, Jia F.	Eur Child Adolesc Psychiatry. 2016 Apr;25(4):341-50. doi: 10.1007/s00787-015-0786-1. Epub 2015 Oct 29. Review.
	Status of essential elements in autism spectrum disorder: systematic review and meta-analysis.	2	not about genetic risk factors	/pubmed/28665792	Saghazadeh A, Ahangari N, Hendi K, Saleh F, Rezaei N.	Rev Neurosci. 2017 Oct 26;28(7):783-809. doi: 10.1515/revneuro-2017-0015. Review.
	Systematic review and meta-analysis links autism and toxic metals and highlights the impact of country development status: Higher blood and erythrocyte levels for mercury and lead, and higher hair antimony, cadmium, lead, and mercury.	2	not about genetic risk factors	/pubmed/28716727	Saghazadeh A, Rezaei N.	Prog Neuropsychopharmacol Biol Psychiatry. 2017 Oct 3;79(Pt B):340-368. doi: 10.1016/j.pnpbp.2017.07.011. Epub 2017 Jul 14. Review.
	The association between mercury levels and autism spectrum disorders: A systematic review and meta-analysis.	2	not about genetic risk factors	/pubmed/28965590	Jafari T, Rostampour N, Fallah AA, Hesami A.	J Trace Elem Med Biol. 2017 Dec;44:289-297. doi: 10.1016/j.jtemb.2017.09.002. Epub 2017 Sep 4. Review.
	The Relationship between Zinc Levels and Autism: A Systematic Review and Meta-analysis.	2	not about genetic risk factors	/pubmed/27843460	Babaknejad N, Sayehmiri F, Sayehmiri K, Mohamadkhani A, Bahrami S.	Iran J Child Neurol. 2016 Fall;10(4):1-9. Review.
	Zn/Cu Levels in the Field of Autism Disorders: A Systematic Review and Meta-analysis.	2	not about genetic risk factors	/pubmed/26664435	Sayehmiri F, Babaknejad N, Bahrami S, Sayehmiri K, Darabi M, Rezaei-Tavirani M.	Iran J Child Neurol. 2015 Fall;9(4):1-9. Review.
	Anatomical likelihood estimation meta-analysis of grey and white matter anomalies in autism spectrum disorders.	2	not about genetic risk factors	/pubmed/25844306	DeRamus TP, Kana RK.	Neuroimage Clin. 2014 Nov 18;7:525-36. doi: 10.1016/j.nicl.2014.11.004. eCollection 2015.
	Comparative Multimodal Meta-analysis of Structural and Functional Brain Abnormalities in Autism Spectrum Disorder and Obsessive-Compulsive Disorder.	2	not about genetic risk factors	/pubmed/27887721	Carlisi CO, Norman LJ, Lukito SS, Radua J, Mataix-Cols D, Rubia K.	Biol Psychiatry. 2017 Jul 15;82(2):83-102. doi: 10.1016/j.biopsych.2016.10.006. Epub 2016 Oct 13.
	Concordance of white matter and gray matter abnormalities in autism spectrum disorders: a voxel-based meta-analysis study.	2	not about genetic risk factors	/pubmed/23894001	Cauda F, Costa T, Palermo S, D'Agata F, Diano M, Bianco F, Duca S, Keller R.	Hum Brain Mapp. 2014 May;35(5):2073-98. doi: 10.1002/hbm.22313. Epub 2013 Jul 26.
	Developmental meta-analysis of the functional neural correlates of autism spectrum disorders.	2	not about genetic risk factors	/pubmed/23452684	Dickstein DP, Pescosolido MF, Reidy BL, Galvan T, Kim KL, Seymour KE, Laird AR, Di Martino A, Barrett RP.	J Am Acad Child Adolesc Psychiatry. 2013 Mar;52(3):279-289.e16. doi: 10.1016/j.jaac.2012.12.012.
	Disrupted focal white matter integrity in autism spectrum disorder: A voxel-based meta-analysis of diffusion tensor imaging studies.	2	not about genetic risk factors	/pubmed/29128446	Di X, Azeez A, Li X, Haque E, Biswal BB.	Prog Neuropsychopharmacol Biol Psychiatry. 2018 Mar 2;82:242-248. doi: 10.1016/j.pnpbp.2017.11.007. Epub 2017 Nov 9.
	Gray matter abnormalities in pediatric autism spectrum disorder: a meta-analysis with signed differential mapping.	2	not about genetic risk factors	/pubmed/28233073	Liu J, Yao L, Zhang W, Xiao Y, Liu L, Gao X, Shah C, Li S, Tao B, Gong Q, Lui S.	Eur Child Adolesc Psychiatry. 2017 Aug;26(8):933-945. doi: 10.1007/s00787-017-0964-4. Epub 2017 Feb 23.
	Grey matter abnormality in autism spectrum disorder: an activation likelihood estimation meta-analysis study.	2	not about genetic risk factors	/pubmed/21693631	Cauda F, Geda E, Sacco K, D'Agata F, Duca S, Geminiani G, Keller R.	J Neurol Neurosurg Psychiatry. 2011 Dec;82(12):1304-13. doi: 10.1136/jnnp.2010.239111. Epub 2011 Jun 21.
	Low-level chronic mercury exposure in children and adolescents: meta-analysis.	2	not about genetic risk factors	/pubmed/17250511	Ng DK, Chan CH, Soo MT, Lee RS.	Pediatr Int. 2007 Feb;49(1):80-7.
	Meta review of systematic and meta analytic reviews on movement differences, effect of movement based interventions, and the underlying neural mechanisms in autism spectrum disorder.	2	not about genetic risk factors	/pubmed/23532374	Miyahara M.	Front Integr Neurosci. 2013 Mar 26;7:16. doi: 10.3389/fnint.2013.00016. eCollection 2013.
	Meta-analysis of gray matter abnormalities in autism spectrum disorder: should Asperger disorder be subsumed under a broader umbrella of autistic spectrum disorder?	2	not about genetic risk factors	/pubmed/21464365	Via E, Radua J, Cardoner N, Happ?? F, Mataix-Cols D.	Arch Gen Psychiatry. 2011 Apr;68(4):409-18. doi: 10.1001/archgenpsychiatry.2011.27.
	Neural bases of atypical emotional face processing in autism: A meta-analysis of fMRI studies.	2	not about genetic risk factors	/pubmed/25264291	Aoki Y, Cortese S, Tansella M.	World J Biol Psychiatry. 2015;16(5):291-300. doi: 10.3109/15622975.2014.957719. Epub 2014 Sep 29.
	Neural networks related to dysfunctional face processing in autism spectrum disorder.	2	not about genetic risk factors	/pubmed/24869925	Nickl-Jockschat T, Rottschy C, Thommes J, Schneider F, Laird AR, Fox PT, Eickhoff SB.	Brain Struct Funct. 2015 Jul;220(4):2355-71. doi: 10.1007/s00429-014-0791-z. Epub 2014 May 29.
	Neural, electrophysiological and anatomical basis of brain-network variability and its characteristic changes in mental disorders.	2	not about genetic risk factors	/pubmed/27421791	Zhang J, Cheng W, Liu Z, Zhang K, Lei X, Yao Y, Becker B, Liu Y, Kendrick KM, Lu G, Feng J.	Brain. 2016 Aug;139(Pt 8):2307-21. doi: 10.1093/brain/aww143. Epub 2016 Jul 14.
	Neuroanatomical and neurofunctional markers of social cognition in autism spectrum disorder.	2	not about genetic risk factors	/pubmed/27329401	Patriquin MA, DeRamus T, Libero LE, Laird A, Kana RK.	Hum Brain Mapp. 2016 Nov;37(11):3957-3978. doi: 10.1002/hbm.23288.
	Neuroanatomical Diversity of Corpus Callosum and Brain Volume in Autism: Meta-analysis, Analysis of the Autism Brain Imaging Data Exchange Project, and Simulation.	2	not about genetic risk factors	/pubmed/25850620	Lefebvre A, Beggiato A, Bourgeron T, Toro R.	Biol Psychiatry. 2015 Jul 15;78(2):126-34. doi: 10.1016/j.biopsych.2015.02.010. Epub 2015 Feb 17.
	P300 amplitude and latency in autism spectrum disorder: a meta-analysis.	2	not about genetic risk factors	/pubmed/27299750	Cui T, Wang PP, Liu S, Zhang X.	Eur Child Adolesc Psychiatry. 2017 Feb;26(2):177-190. doi: 10.1007/s00787-016-0880-z. Epub 2016 Jun 14.
	Regional differences in grey and white matter in children and adults with autism spectrum disorders: an activation likelihood estimate (ALE) meta-analysis.	2	not about genetic risk factors	/pubmed/22139976	Duerden EG, Mak-Fan KM, Taylor MJ, Roberts SW.	Autism Res. 2012 Feb;5(1):49-66. doi: 10.1002/aur.235. Epub 2011 Dec 2.
	Systematic review of the association between particulate matter exposure and autism spectrum disorders.	2	not about genetic risk factors	/pubmed/27984759	Morales-Su??rez-Varela M, Peraita-Costa I, Llopis-Gonz??lez A.	Environ Res. 2017 Feb;153:150-160. doi: 10.1016/j.envres.2016.11.022. Epub 2016 Dec 13. Review.
	The role of phthalate esters in autism development: A systematic review.	2	not about genetic risk factors	/pubmed/27567353	Jeddi MZ, Janani L, Memari AH, Akhondzadeh S, Yunesian M.	Environ Res. 2016 Nov;151:493-504. doi: 10.1016/j.envres.2016.08.021. Epub 2016 Aug 24. Review.
	Autism spectrum disorders: a meta-analysis of executive function.	2	not about genetic risk factors	/pubmed/28439105	Demetriou EA, Lampit A, Quintana DS, Naismith SL, Song YJC, Pye JE, Hickie I, Guastella AJ.	Mol Psychiatry. 2018 May;23(5):1198-1204. doi: 10.1038/mp.2017.75. Epub 2017 Apr 25.
	Epilepsy and autism: neurodevelopmental perspective.	2	not about genetic risk factors	/pubmed/21424677	Tuchman R, Cuccaro M.	Curr Neurol Neurosci Rep. 2011 Aug;11(4):428-34. doi: 10.1007/s11910-011-0195-x. Review.
	Into the unknown: aging with autism spectrum disorders.	2	not about genetic risk factors	/pubmed/23167487	Perkins EA, Berkman KA.	Am J Intellect Dev Disabil. 2012 Nov;117(6):478-96. doi: 10.1352/1944-7558-117.6.478. Review.
	Click-evoked auditory brainstem responses and autism spectrum disorder: A meta-analytic review.	2	not about genetic risk factors	/pubmed/29603654	Talge NM, Tudor BM, Kileny PR.	Autism Res. 2018 Jun;11(6):916-927. doi: 10.1002/aur.1946. Epub 2018 Mar 30.
	Clinical and Molecular Characteristics of Mitochondrial Dysfunction in Autism Spectrum Disorder.	2	not about genetic risk factors	/pubmed/30039193	Rose S, Niyazov DM, Rossignol DA, Goldenthal M, Kahler SG, Frye RE.	Mol Diagn Ther. 2018 Oct;22(5):571-593. doi: 10.1007/s40291-018-0352-x. Review.
	Comorbid autism spectrum disorder and anxiety disorders: a brief review.	2	not about genetic risk factors	/pubmed/29379397	Zaboski BA, Storch EA.	Future Neurol. 2018 Feb;13(1):31-37. doi: 10.2217/fnl-2017-0030. Epub 2018 Jan 17. Review.
	False belief and relative clauses in Autism Spectrum Disorders.	2	not about genetic risk factors	/pubmed/29753216	Durrleman S, Hinzen W, Franck J.	J Commun Disord. 2018 Jul - Aug;74:35-44. doi: 10.1016/j.jcomdis.2018.04.001. Epub 2018 Apr 17.
	METABOLIC DYSBIOSIS OF THE GUT MICROBIOTA AND ITS BIOMARKERS.	2	not about genetic risk factors	/pubmed/29889418	Sitkin SI, Tkachenko EI, Vakhitov TY.	Eksp Klin Gastroenterol. 2016 Jul;12(12):6-29. Review. English, Russian.
	PTSD Blood Transcriptome Mega-Analysis: Shared Inflammatory Pathways across Biological Sex and Modes of Trauma.	2	not about genetic risk factors	/pubmed/28925389	Breen MS, Tylee DS, Maihofer AX, Neylan TC, Mehta D, Binder EB, Chandler SD, Hess JL, Kremen WS, Risbrough VB, Woelk CH, Baker DG, Nievergelt CM, Tsuang MT, Buxbaum JD, Glatt SJ.	Neuropsychopharmacology. 2018 Feb;43(3):469-481. doi: 10.1038/npp.2017.220. Epub 2017 Sep 19.
	Solving for X: Evidence for sex-specific autism biomarkers across multiple transcriptomic studies.	2	not about genetic risk factors	/pubmed/30520558	Lee SC, Quinn TP, Lai J, Kong SW, Hertz-Picciotto I, Glatt SJ, Crowley TM, Venkatesh S, Nguyen T.	Am J Med Genet B Neuropsychiatr Genet. 2018 Dec 6. doi: 10.1002/ajmg.b.32701. [Epub ahead of print]
	Association between schizophrenia and autism spectrum disorder: A systematic review and meta-analysis.	2	not about genetic risk factors	/pubmed/30284394	Zheng Z, Zheng P, Zou X.	Autism Res. 2018 Aug;11(8):1110-1119. doi: 10.1002/aur.1977. Epub 2018 Oct 3.
	Automatic imitation: A meta-analysis.	2	not about genetic risk factors	/pubmed/29517262	Cracco E, Bardi L, Desmet C, Genschow O, Rigoni D, De Coster L, Radkova I, Deschrijver E, Brass M.	Psychol Bull. 2018 May;144(5):453-500. doi: 10.1037/bul0000143. Epub 2018 Mar 8.
	Brain-derived neurotrophic factor (BDNF) in children with ASD and their parents: a 3-year follow-up.	2	not about genetic risk factors	/pubmed/29532458	Francis K, Dougali A, Sideri K, Kroupis C, Vasdekis V, Dima K, Douzenis A.	Acta Psychiatr Scand. 2018 May;137(5):433-441. doi: 10.1111/acps.12872. Epub 2018 Mar 13.
	Brain-Derived Neurotrophic Factor Role in Autism Remains Elusive: A Flashback on the Route That Has Brought Us Here.	2	not about genetic risk factors	/pubmed/29373878	Rahmani F, Rezaei N.	Acta Med Iran. 2017 Dec;55(12):733-735. No abstract available.
	Case-control meta-analysis of blood DNA methylation and autism spectrum disorder.	2	not about genetic risk factors	/pubmed/29988321	Andrews SV, Sheppard B, Windham GC, Schieve LA, Schendel DE, Croen LA, Chopra P, Alisch RS, Newschaffer CJ, Warren ST, Feinberg AP, Fallin MD, Ladd-Acosta C.	Mol Autism. 2018 Jun 28;9:40. doi: 10.1186/s13229-018-0224-6. eCollection 2018.
	Cerebral palsy, autism spectrum disorders, and developmental delay in children born after assisted conception: a systematic review and meta-analysis.	2	not about genetic risk factors	/pubmed/19124707	Hvidtj??rn D, Schieve L, Schendel D, Jacobsson B, Svaerke C, Thorsen P.	Arch Pediatr Adolesc Med. 2009 Jan;163(1):72-83. doi: 10.1001/archpediatrics.2008.507. Review.
	Prenatal, perinatal, and postnatal factors associated with autism: A meta-analysis.	2	not about genetic risk factors	/pubmed/28471964	Wang C, Geng H, Liu W, Zhang G.	Medicine (Baltimore). 2017 May;96(18):e6696. doi: 10.1097/MD.0000000000006696. Review.
	Prevalence and risk factors for autism spectrum disorder in epilepsy: a systematic review and meta-analysis.	2	not about genetic risk factors	/pubmed/29119560	Strasser L, Downes M, Kung J, Cross JH, De Haan M.	Dev Med Child Neurol. 2018 Jan;60(1):19-29. doi: 10.1111/dmcn.13598. Epub 2017 Nov 9. Review.
	1H-MRS in autism spectrum disorders: a systematic meta-analysis.	2	not about genetic risk factors	/pubmed/22426803	Ipser JC, Syal S, Bentley J, Adnams CM, Steyn B, Stein DJ.	Metab Brain Dis. 2012 Sep;27(3):275-87. doi: 10.1007/s11011-012-9293-y. Epub 2012 Mar 18. Review.
	Brain GABA levels across psychiatric disorders: A systematic literature review and meta-analysis of (1) H-MRS studies.	2	not about genetic risk factors	/pubmed/27145016	Sch??r RR, Draisma LW, Wijnen JP, Boks MP, Koevoets MG, Jo??ls M, Klomp DW, Kahn RS, Vinkers CH.	Hum Brain Mapp. 2016 Sep;37(9):3337-52. doi: 10.1002/hbm.23244. Epub 2016 May 4. Review.
	Brain-Derived Neurotrophic Factor Levels in Autism: A Systematic Review and Meta-Analysis.	2	not about genetic risk factors	/pubmed/28138831	Saghazadeh A, Rezaei N.	J Autism Dev Disord. 2017 Apr;47(4):1018-1029. doi: 10.1007/s10803-016-3024-x. Review.
	Meta-Analysis of BDNF Levels in Autism.	2	not about genetic risk factors	/pubmed/27501933	Armeanu R, Mokkonen M, Crespi B.	Cell Mol Neurobiol. 2017 Jul;37(5):949-954. doi: 10.1007/s10571-016-0415-7. Epub 2016 Aug 8.
	Mitochondrial dysfunction in autism spectrum disorders: a systematic review and meta-analysis.	2	not about genetic risk factors	/pubmed/21263444	Rossignol DA, Frye RE.	Mol Psychiatry. 2012 Mar;17(3):290-314. doi: 10.1038/mp.2010.136. Epub 2011 Jan 25. Review.
	Peripheral brain-derived neurotrophic factor in autism spectrum disorder: a systematic review and meta-analysis.	2	not about genetic risk factors	/pubmed/27506602	Zheng Z, Zhang L, Zhu T, Huang J, Qu Y, Mu D.	Sci Rep. 2016 Aug 10;6:31241. doi: 10.1038/srep31241. Review.
	Gender and age differences in the core triad of impairments in autism spectrum disorders: a systematic review and meta-analysis.	2	not about genetic risk factors	/pubmed/23989936	Van Wijngaarden-Cremers PJ, van Eeten E, Groen WB, Van Deurzen PA, Oosterling IJ, Van der Gaag RJ.	J Autism Dev Disord. 2014 Mar;44(3):627-35. doi: 10.1007/s10803-013-1913-9. Review.
	Prenatal risk factors for autism: comprehensive meta-analysis.	2	not about genetic risk factors	/pubmed/19567888	Gardener H, Spiegelman D, Buka SL.	Br J Psychiatry. 2009 Jul;195(1):7-14. doi: 10.1192/bjp.bp.108.051672. Review.
	Modifiable risk factors for schizophrenia and autism--shared risk factors impacting on brain development.	2	not about genetic risk factors	/pubmed/23123588	Hamlyn J, Duhig M, McGrath J, Scott J.	Neurobiol Dis. 2013 May;53:3-9. doi: 10.1016/j.nbd.2012.10.023. Epub 2012 Nov 2. Review.
	Cancer and central nervous system disorders: protocol for an umbrella review of systematic reviews and updated meta-analyses of observational studies.	2	not about genetic risk factors	/pubmed/28376926	Catal??-L??pez F, Hutton B, Driver JA, Page MJ, Ridao M, Valderas JM, Alonso-Arroyo A, For??s-Martos J, Mart??nez S, G??nova-Maleras R, Mac??as-Saint-Gerons D, Crespo-Facorro B, Vieta E, Valencia A, Tabar??s-Seisdedos R.	Syst Rev. 2017 Apr 4;6(1):69. doi: 10.1186/s13643-017-0466-y.
	[Epigenetics' implication in autism spectrum disorders: A review].	2	not english	/pubmed/27692350	Hamza M, Halayem S, Mrad R, Bourgou S, Charfi F, Belhadj A.	Encephale. 2017 Aug;43(4):374-381. doi: 10.1016/j.encep.2016.07.007. Epub 2016 Sep 28. Review. French.
	[Is gluten the great etiopathogenic agent of disease in the XXI century?].	2	not english	/pubmed/25433099	San Mauro Mart??n I, Garicano Vilar E, Collado Yurrutia L, Ciudad Caba??as MJ.	Nutr Hosp. 2014 Dec 1;30(6):1203-10. doi: 10.3305/nh.2014.30.6.7866. Review. Spanish.
	[Relevance and results of Theory of Mind research for autism and other psychiatric disorders].	2	not english	/pubmed/15900802	Bruning N, Konrad K, Herpertz-Dahlmann B.	Z Kinder Jugendpsychiatr Psychother. 2005 Apr;33(2):77-88. German.
	[Human interaction, social cognition, and the superior temporal sulcus].	2	not english	/pubmed/25518152	Brunelle F, Saitovitch A, Boddaert N, Grevent D, Cambier J, Lelord G, Samson Y, Zilbovicius M.	Bull Acad Natl Med. 2013 Apr-May;197(4-5):817-28; discussion 829. Review. French.
	[Neurobiology of autism and attention deficit hyperactivity disorder by means of neuroimaging techniques: convergences and divergences].	2	not english	/pubmed/23897144	Proal E, Gonz??lez-Olvera J, Blancas ??S, Chalita PJ, Castellanos FX.	Rev Neurol. 2013 Sep 6;57 Suppl 1:S163-75. Review. Spanish.
	Function Over Form: Modeling Groups of Inherited Neurological Conditions in Zebrafish.	2	not human	/pubmed/27458342	Kozol RA, Abrams AJ, James DM, Buglo E, Yan Q, Dallman JE.	Front Mol Neurosci. 2016 Jul 7;9:55. doi: 10.3389/fnmol.2016.00055. eCollection 2016. Review.
	Decreased Brain pH as a Shared Endophenotype of Psychiatric Disorders.	2	not human	/pubmed/28776581	Hagihara H, Catts VS, Katayama Y, Shoji H, Takagi T, Huang FL, Nakao A, Mori Y, Huang KP, Ishii S, Graef IA, Nakayama KI, Shannon Weickert C, Miyakawa T.	Neuropsychopharmacology. 2018 Feb;43(3):459-468. doi: 10.1038/npp.2017.167. Epub 2017 Aug 4.
	Social skills training for youth with autism spectrum disorders: a follow-up.	2	not meta	/pubmed/25455578	Otero TL, Schatz RB, Merrill AC, Bellini S.	Child Adolesc Psychiatr Clin N Am. 2015 Jan;24(1):99-115. doi: 10.1016/j.chc.2014.09.002. Epub 2014 Oct 11. Review.
	Gluten- and casein-free diets for autistic spectrum disorder.	2	not meta	/pubmed/18425890	Millward C, Ferriter M, Calver S, Connell-Jones G.	Cochrane Database Syst Rev. 2008 Apr 16;(2):CD003498. doi: 10.1002/14651858.CD003498.pub3. Review.
	Gluten- and casein-free diets for autistic spectrum disorder.	2	not meta	/pubmed/15106205	Millward C, Ferriter M, Calver S, Connell-Jones G.	Cochrane Database Syst Rev. 2004;(2):CD003498. Review. Update in: Cochrane Database Syst Rev. 2008;(2):CD003498.
	[The use of verbal communicative abilities to increase the mean length of utterance in high-functioning autism and Asperger Syndrome].	2	not meta	/pubmed/18408862	Lopes-Herrera SA, Almeida MA.	Pro Fono. 2008 Jan-Mar;20(1):37-42. Portuguese.
	Two-year outcomes for children with autism after the cessation of early intensive behavioral intervention.	2	not meta	/pubmed/21586502	Kovshoff H, Hastings RP, Remington B.	Behav Modif. 2011 Sep;35(5):427-50. doi: 10.1177/0145445511405513. Epub 2011 May 17.
	Chelation for autism spectrum disorder (ASD).	2	not meta	/pubmed/26114777	James S, Stevenson SW, Silove N, Williams K.	Cochrane Database Syst Rev. 2015 May 11;5:CD010766. [Epub ahead of print]
	Chelation for autism spectrum disorder (ASD).	2	not meta	/pubmed/26106752	James S, Stevenson SW, Silove N, Williams K.	Cochrane Database Syst Rev. 2015 May 11;(5):CD010766. Review.
	Self-injurious behaviour in people with intellectual disability and autism spectrum disorder.	2	not meta	/pubmed/28030375	Oliver C, Licence L, Richards C.	Curr Opin Psychiatry. 2017 Mar;30(2):97-101. doi: 10.1097/YCO.0000000000000313. Review.
	Self-injurious behaviour in people with intellectual disability.	2	not meta	/pubmed/20644478	Oliver C, Richards C.	Curr Opin Psychiatry. 2010 Sep;23(5):412-6. doi: 10.1097/YCO.0b013e32833cfb80. Review.
	The Human Phenotype Ontology project: linking molecular biology and disease through phenotype data.	2	not meta	/pubmed/24217912	K??hler S, Doelken SC, Mungall CJ, Bauer S, Firth HV, Bailleul-Forestier I, Black GC, Brown DL, Brudno M, Campbell J, FitzPatrick DR, Eppig JT, Jackson AP, Freson K, Girdea M, Helbig I, Hurst JA, J??hn J, Jackson LG, Kelly AM, Ledbetter DH, Mansour S, et al.	Nucleic Acids Res. 2014 Jan;42(Database issue):D966-74. doi: 10.1093/nar/gkt1026. Epub 2013 Nov 11.
	Identification and clustering of event patterns from in vivo multiphoton optical recordings of neuronal ensembles.	2	not meta	/pubmed/18497355	Ozden I, Lee HM, Sullivan MR, Wang SS.	J Neurophysiol. 2008 Jul;100(1):495-503. doi: 10.1152/jn.01310.2007. Epub 2008 May 21.
	Genomic Deletion Involving the IMMP2L Gene in Two Cases of Autism Spectrum Disorder.	2	not meta	/pubmed/29788020	Baldan F, Gnan C, Franzoni A, Ferino L, Allegri L, Passon N, Damante G.	Cytogenet Genome Res. 2018;154(4):196-200. doi: 10.1159/000489001. Epub 2018 May 23.
	A comprehensive database of published tDCS clinical trials (2005-2016).	2	not meta	/pubmed/27865707	Lefaucheur JP.	Neurophysiol Clin. 2016 Dec;46(6):319-398. doi: 10.1016/j.neucli.2016.10.002. Epub 2016 Nov 17. Review.
	A reply to Wang T, Shan L, Du L, Feng J, Xu Z, Staal WG, Jia F. Serum concentration of 25-hydroxyvitamin D in autism spectrum disorder: a systematic review and meta-analysis. Eur Child Adolesc Psychiatry. 2015; doi: 10.1007/s00787-015-0786-1.	2	not meta	/pubmed/26662808	Fluegge K.	Eur Child Adolesc Psychiatry. 2016 Apr;25(4):453-4. doi: 10.1007/s00787-015-0803-4. Epub 2015 Dec 10.
	A two-step drug repositioning method based on a protein-protein interaction network of genes shared by two diseases and the similarity of drugs.	2	not meta	/pubmed/23390352	Fukuoka Y, Takei D, Ogawa H.	Bioinformation. 2013;9(2):89-93. doi: 10.6026/97320630009089. Epub 2013 Jan 18.
	Acupuncture for autism spectrum disorders (ASD).	2	not meta	/pubmed/21901712	Cheuk DK, Wong V, Chen WX.	Cochrane Database Syst Rev. 2011 Sep 7;(9):CD007849. doi: 10.1002/14651858.CD007849.pub2. Review.
	Age-dependent brain gene expression and copy number anomalies in autism suggest distinct pathological processes at young versus mature ages.	2	not meta	/pubmed/22457638	Chow ML, Pramparo T, Winn ME, Barnes CC, Li HR, Weiss L, Fan JB, Murray S, April C, Belinson H, Fu XD, Wynshaw-Boris A, Schork NJ, Courchesne E.	PLoS Genet. 2012;8(3):e1002592. doi: 10.1371/journal.pgen.1002592. Epub 2012 Mar 22.
	Age-Dependent Pleiotropy Between General Cognitive Function and Major Psychiatric Disorders.	2	not meta	/pubmed/26476593	Hill WD, Davies G; CHARGE Cognitive Working Group., Liewald DC, McIntosh AM, Deary IJ.	Biol Psychiatry. 2016 Aug 15;80(4):266-273. doi: 10.1016/j.biopsych.2015.08.033. Epub 2015 Sep 4.
	Air Pollution Exposure during Pregnancy and Childhood Autistic Traits in Four European Population-Based Cohort Studies: The ESCAPE Project.	2	not meta	/pubmed/26068947	Guxens M, Ghassabian A, Gong T, Garcia-Esteban R, Porta D, Giorgis-Allemand L, Almqvist C, Aranbarri A, Beelen R, Badaloni C, Cesaroni G, de Nazelle A, Estarlich M, Forastiere F, Forns J, Gehring U, Ibarluzea J, Jaddoe VW, Korek M, Lichtenstein P, Nieuwenhuijsen MJ, Rebagliato M, et al.	Environ Health Perspect. 2016 Jan;124(1):133-40. doi: 10.1289/ehp.1408483. Epub 2015 Jun 12.
	Altered functional organization within the insular cortex in adult males with high-functioning autism spectrum disorder: evidence from connectivity-based parcellation.	2	not meta	/pubmed/27713815	Yamada T, Itahashi T, Nakamura M, Watanabe H, Kuroda M, Ohta H, Kanai C, Kato N, Hashimoto RI.	Mol Autism. 2016 Oct 5;7:41. doi: 10.1186/s13229-016-0106-8. eCollection 2016.
	Applied behavior analysis and autism spectrum disorders: literature review.	2	not meta	/pubmed/24408342	Fernandes FD, Amato CA.	Codas. 2013;25(3):289-96. Review. English, Portuguese.
	Associations between Polygenic Risk for Psychiatric Disorders and Substance Involvement.	2	not meta	/pubmed/27574527	Carey CE, Agrawal A, Bucholz KK, Hartz SM, Lynskey MT, Nelson EC, Bierut LJ, Bogdan R.	Front Genet. 2016 Aug 15;7:149. doi: 10.3389/fgene.2016.00149. eCollection 2016.
	Autism and meta-representation: the case of epistemic modality.	2	not meta	/pubmed/9279430	Nuyts J, De Roeck A.	Eur J Disord Commun. 1997;32(2 Spec No):113-37.
	Bayesian Community Detection in the Space of Group-Level Functional Differences.	2	not meta	/pubmed/26955022	Venkataraman A, Yang DY, Pelphrey KA, Duncan JS.	IEEE Trans Med Imaging. 2016 Aug;35(8):1866-82. doi: 10.1109/TMI.2016.2536559. Epub 2016 Mar 2.
	Being aware of own performance: how accurately do children with autism spectrum disorder judge own memory performance?	2	not meta	/pubmed/25339388	Elmose M, Happ?? F.	Autism Res. 2014 Dec;7(6):712-9. doi: 10.1002/aur.1421. Epub 2014 Oct 22.
	Cortical and Subcortical Brain Morphometry Differences Between Patients With Autism Spectrum Disorder and Healthy Individuals Across the Lifespan: Results From the ENIGMA ASD Working Group.	2	not meta	/pubmed/29145754	van Rooij D, Anagnostou E, Arango C, Auzias G, Behrmann M, Busatto GF, Calderoni S, Daly E, Deruelle C, Di Martino A, Dinstein I, Duran FLS, Durston S, Ecker C, Fair D, Fedor J, Fitzgerald J, Freitag CM, Gallagher L, Gori I, Haar S, Hoekstra L, et al.	Am J Psychiatry. 2018 Apr 1;175(4):359-369. doi: 10.1176/appi.ajp.2017.17010100. Epub 2017 Nov 17.
	CYFIP1 coordinates mRNA translation and cytoskeleton remodeling to ensure proper dendritic spine formation.	2	not meta	/pubmed/24050404	De Rubeis S, Pasciuto E, Li KW, Fern??ndez E, Di Marino D, Buzzi A, Ostroff LE, Klann E, Zwartkruis FJ, Komiyama NH, Grant SG, Poujol C, Choquet D, Achsel T, Posthuma D, Smit AB, Bagni C.	Neuron. 2013 Sep 18;79(6):1169-82. doi: 10.1016/j.neuron.2013.06.039.
	Do people with autism understand what causes emotion?	2	not meta	/pubmed/2055129	Baron-Cohen S.	Child Dev. 1991 Apr;62(2):385-95.
	Environmental pollutants and child health-A review of recent concerns.	2	not meta	/pubmed/27216159	Vrijheid M, Casas M, Gascon M, Valvi D, Nieuwenhuijsen M.	Int J Hyg Environ Health. 2016 Jul;219(4-5):331-42. doi: 10.1016/j.ijheh.2016.05.001. Epub 2016 May 11. Review.
	Environmental risk factors for autism: an evidence-based review of systematic reviews and meta-analyses.	2	not meta	/pubmed/28331572	Modabbernia A, Velthorst E, Reichenberg A.	Mol Autism. 2017 Mar 17;8:13. doi: 10.1186/s13229-017-0121-4. eCollection 2017. Review.
	Grappling with affliction: autism in the Jewish ultraorthodox community in Israel.	2	not meta	/pubmed/16783528	Shaked M, Bilu Y.	Cult Med Psychiatry. 2006 Mar;30(1):1-27.
	Heritability and genome-wide analyses of problematic peer relationships during childhood and adolescence.	2	not meta	/pubmed/25515860	St Pourcain B, Haworth CM, Davis OS, Wang K, Timpson NJ, Evans DM, Kemp JP, Ronald A, Price T, Meaburn E, Ring SM, Golding J, Hakonarson H, Plomin R, Davey Smith G.	Hum Genet. 2015 Jun;134(6):539-51. doi: 10.1007/s00439-014-1514-5. Epub 2014 Dec 17. Erratum in: Hum Genet. 2016 Aug;135(8):965.
	Identifying longitudinal trends within EEG experiments.	2	not meta	/pubmed/26195327	Hasenstab K, Sugar CA, Telesca D, McEvoy K, Jeste S, ??ent??rk D.	Biometrics. 2015 Dec;71(4):1090-100. doi: 10.1111/biom.12347. Epub 2015 Jul 20.
	In utero exposure to toxic air pollutants and risk of childhood autism.	2	not meta	/pubmed/25051312	von Ehrenstein OS, Aralis H, Cockburn M, Ritz B.	Epidemiology. 2014 Nov;25(6):851-8. doi: 10.1097/EDE.0000000000000150.
	Is fever a predictive factor in the autism spectrum disorders?	2	not meta	/pubmed/23394936	Megremi AS.	Med Hypotheses. 2013 Apr;80(4):391-8. doi: 10.1016/j.mehy.2013.01.007. Epub 2013 Feb 8.
	Lack of correlation between metallic elements analyzed in hair by ICP-MS and autism.	2	not meta	/pubmed/21503799	De Palma G, Catalani S, Franco A, Brighenti M, Apostoli P.	J Autism Dev Disord. 2012 Mar;42(3):342-53. doi: 10.1007/s10803-011-1245-6.
	Parent-Reported Strengths in Children with Autism Spectrum Disorders at the Time of an Interdisciplinary Diagnostic Evaluation.	2	not meta	/pubmed/28368969	Sabapathy T, Madduri N, Deavenport-Saman A, Zamora I, Schrager SM, Vanderbilt DL.	J Dev Behav Pediatr. 2017 Apr;38(3):181-186. doi: 10.1097/DBP.0000000000000423.
	Prenatal Infection and Autism Spectrum Disorders in Childhood: A Population-Based Case-Control Study in Taiwan.	2	not meta	/pubmed/25989831	Fang SY, Wang S, Huang N, Yeh HH, Chen CY.	Paediatr Perinat Epidemiol. 2015 Jul;29(4):307-16. doi: 10.1111/ppe.12194. Epub 2015 May 19.
	The economic impact of autism in Britain.	2	not meta	/pubmed/11708392	J??rbrink K, Knapp M.	Autism. 2001 Mar;5(1):7-22.
	The representational status of pretence: evidence from typical development and autism.	2	not meta	/pubmed/20481386	Jarrold C, Mansergh R, Whiting C.	Br J Dev Psychol. 2010 Jun;28(Pt 2):239-54.
	Tricyclic antidepressants for autism spectrum disorders (ASD) in children and adolescents.	2	not meta	/pubmed/22419332	Hurwitz R, Blackmore R, Hazell P, Williams K, Woolfenden S.	Cochrane Database Syst Rev. 2012 Mar 14;(3):CD008372. doi: 10.1002/14651858.CD008372.pub2. Review.
	Understanding the sensory experiences of young people with autism spectrum disorder: a preliminary investigation.	2	not meta	/pubmed/23730782	Ashburner J, Bennett L, Rodger S, Ziviani J.	Aust Occup Ther J. 2013 Jun;60(3):171-80. doi: 10.1111/1440-1630.12025. Epub 2013 Jan 10.
	Using question words or asking yes/no questions: failure and success in clarifying the intentions of a boy with high-functioning autism.	2	not meta	/pubmed/18608241	Oi M.	Clin Linguist Phon. 2008 Oct-Nov;22(10-11):814-23. doi: 10.1080/02699200802130821.
	Analysis of rare, exonic variation amongst subjects with autism spectrum disorders and population controls.	2	not meta	/pubmed/23593035	Liu L, Sabo A, Neale BM, Nagaswamy U, Stevens C, Lim E, Bodea CA, Muzny D, Reid JG, Banks E, Coon H, Depristo M, Dinh H, Fennel T, Flannick J, Gabriel S, Garimella K, Gross S, Hawes A, Lewis L, Makarov V, Maguire J, et al.	PLoS Genet. 2013 Apr;9(4):e1003443. doi: 10.1371/journal.pgen.1003443. Epub 2013 Apr 11.
	Autism and vaccination: The value of the evidence base of a recent meta-analysis.	2	not meta	/pubmed/25724821	Turville C, Golden I.	Vaccine. 2015 Oct 13;33(42):5494-5496. doi: 10.1016/j.vaccine.2015.02.002. Epub 2015 Feb 24. No abstract available.
	Commentary on 'Social skills groups for people aged 6 to 21 with autism spectrum disorders (ASD)'.	2	not meta	/pubmed/23877885	Gillies D, Carroll L, Loos M.	Evid Based Child Health. 2013 Mar 7;8(2):316-7. doi: 10.1002/ebch.1902.
	[Accelerometer description as a method to assess physical activity in different periods of life; systematic review].	2	not meta	/pubmed/24972461	Aguilar Cordero MJ, S??nchez L??pez AM, Guisado Barrilao R, Rodr??guez Blanque R, Noack Segovia J, Pozo Cano MD.	Nutr Hosp. 2014 Jun 1;29(6):1250-61. doi: 10.3305/nh.2014.29.6.7410. Review. Spanish.
	Asperger's disorder will be back.	2	not meta	/pubmed/23644916	Tsai LY.	J Autism Dev Disord. 2013 Dec;43(12):2914-42. doi: 10.1007/s10803-013-1839-2. Review.
	Environmental risk factors for autism spectrum disorders.	2	not meta	/pubmed/27531204	Liu L, Zhang D, Rodzinka-Pasko JK, Li YM.	Nervenarzt. 2016 Dec;87(Suppl 2):55-61. doi: 10.1007/s00115-016-0172-3. Review.
	A2BP1 gene polymorphisms association with olanzapine-induced weight gain.	2	not meta	/pubmed/26092620	Dong L, Yan H, Huang X, Hu X, Yang Y, Ma C, Du B, Lu T, Jin C, Wang L, Yu H, Dong Z, Li W, Ruan Y, Zhang H, Zhang H, Mi W, Ma W, Li K, Lv L, Zhang D, Yue W.	Pharmacol Res. 2015 Sep;99:155-61. doi: 10.1016/j.phrs.2015.06.003. Epub 2015 Jun 17.
	Seeking a unified framework for cerebellar function and dysfunction: from circuit operations to cognition.	2	not meta	/pubmed/23335884	D'Angelo E, Casali S.	Front Neural Circuits. 2013 Jan 10;6:116. doi: 10.3389/fncir.2012.00116. eCollection 2012.
	Self-other relations in social development and autism: multiple roles for mirror neurons and other brain bases.	2	not meta	/pubmed/19360654	Williams JH.	Autism Res. 2008 Apr;1(2):73-90. doi: 10.1002/aur.15. Review.
	Genetics of autism.	2	not meta	/pubmed/11351802	Cook EH Jr.	Child Adolesc Psychiatr Clin N Am. 2001 Apr;10(2):333-50. Review.
	Comment on "Maternal SSRI exposure increases the risk of autistic offspring: A meta-analysis and systematic review".	2	not meta	/pubmed/28957790	Li J, Chen J.	Eur Psychiatry. 2017 Sep;45:220. doi: 10.1016/j.eurpsy.2017.07.005. Epub 2017 Aug 1. No abstract available.
	Genetic counseling for susceptibility loci and neurodevelopmental disorders: the del15q11.2 as an example.	3	association study	/pubmed/24123946	De Wolf V, Brison N, Devriendt K, Peeters H.	Am J Med Genet A. 2013 Nov;161A(11):2846-54. doi: 10.1002/ajmg.a.36209. Epub 2013 Oct 10. Review.
	Inherited and multiple de novo mutations in autism/developmental delay risk genes suggest a multifactorial model.	3	association study	/pubmed/30564305	Guo H, Wang T, Wu H, Long M, Coe BP, Li H, Xun G, Ou J, Chen B, Duan G, Bai T, Zhao N, Shen Y, Li Y, Wang Y, Zhang Y, Baker C, Liu Y, Pang N, Huang L, Han L, Jia X, et al.	Mol Autism. 2018 Dec 13;9:64. doi: 10.1186/s13229-018-0247-z. eCollection 2018.
	Copy number variation in the dosage-sensitive 16p11.2 interval accounts for only a small proportion of autism incidence: a systematic review and meta-analysis.	3	association study	/pubmed/21289514	Walsh KM, Bracken MB.	Genet Med. 2011 May;13(5):377-84. doi: 10.1097/GIM.0b013e3182076c0c. Review.
	Autism spectrum disorder in Prader-Willi syndrome: A systematic review.	3	had study population irrevelant to our study	/pubmed/26331980	Bennett JA, Germani T, Haqq AM, Zwaigenbaum L.	Am J Med Genet A. 2015 Dec;167A(12):2936-44. doi: 10.1002/ajmg.a.37286. Epub 2015 Aug 29. Review.
	Investigating the effects of copy number variants on reading and language performance.	3	not about ASD	/pubmed/27186239	Gialluisi A, Visconti A, Willcutt EG, Smith SD, Pennington BF, Falchi M, DeFries JC, Olson RK, Francks C, Fisher SE.	J Neurodev Disord. 2016 May 15;8:17. doi: 10.1186/s11689-016-9147-8. eCollection 2016.
	Association of Peripheral Blood Levels of Brain-Derived Neurotrophic Factor With Autism Spectrum Disorder in Children: A Systematic Review and Meta-analysis.	3	not about ASD	/pubmed/27654278	Qin XY, Feng JC, Cao C, Wu HT, Loh YP, Cheng Y.	JAMA Pediatr. 2016 Nov 1;170(11):1079-1086. doi: 10.1001/jamapediatrics.2016.1626. Review.
	Genome-wide association and genetic functional studies identify autism susceptibility candidate 2 gene (AUTS2) in the regulation of alcohol consumption.	3	not about ASD	/pubmed/21471458	Schumann G, Coin LJ, Lourdusamy A, Charoen P, Berger KH, Stacey D, Desrivi??res S, Aliev FA, Khan AA, Amin N, Aulchenko YS, Bakalkin G, Bakker SJ, Balkau B, Beulens JW, Bilbao A, de Boer RA, Beury D, Bots ML, Breetvelt EJ, Cauchi S, Cavalcanti-Proen??a C, et al.	Proc Natl Acad Sci U S A. 2011 Apr 26;108(17):7119-24. doi: 10.1073/pnas.1017288108. Epub 2011 Apr 6. Erratum in: Proc Natl Acad Sci U S A. 2011 May 31;108(22):9316. Esk, T??nu [corrected to Esko, T??nu].
	Novel genetic loci underlying human intracranial volume identified through genome-wide association.	3	not about ASD	/pubmed/27694991	Adams HH, Hibar DP, Chouraki V, Stein JL, Nyquist PA, Renter??a ME, Trompet S, Arias-Vasquez A, Seshadri S, Desrivi??res S, Beecham AH, Jahanshad N, Wittfeld K, Van der Lee SJ, Abramovic L, Alhusaini S, Amin N, Andersson M, Arfanakis K, Aribisala BS, Armstrong NJ, Athanasiu L, et al.	Nat Neurosci. 2016 Dec;19(12):1569-1582. doi: 10.1038/nn.4398. Epub 2016 Oct 3.
	1q21.1 Microduplication expression in adults.	3	not about ASD	/pubmed/23018752	Dolcetti A, Silversides CK, Marshall CR, Lionel AC, Stavropoulos DJ, Scherer SW, Bassett AS.	Genet Med. 2013 Apr;15(4):282-9. doi: 10.1038/gim.2012.129. Epub 2012 Sep 27. Review.
	Integrative Review of Genetic Factors Influencing Neurodevelopmental Outcomes in Preterm Infants.	3	not about ASD	/pubmed/26374169	Blair LM, Pickler RH, Anderson C.	Biol Res Nurs. 2016 Mar;18(2):127-37. doi: 10.1177/1099800415605379. Epub 2015 Sep 15. Review.
	Identification of intergenic trans-regulatory RNAs containing a disease-linked SNP sequence and targeting cell cycle progression/differentiation pathways in multiple common human disorders.	3	not about ASD	/pubmed/19923886	Glinskii AB, Ma J, Ma S, Grant D, Lim CU, Sell S, Glinsky GV.	Cell Cycle. 2009 Dec;8(23):3925-42. Epub 2009 Dec 17.
	How will DSM-5 affect autism diagnosis? A systematic literature review and meta-analysis.	3	not about genetic risk factors	/pubmed/24531932	Kulage KM, Smaldone AM, Cohn EG.	J Autism Dev Disord. 2014 Aug;44(8):1918-32. doi: 10.1007/s10803-014-2065-2. Review.
	Common variation contributes to the genetic architecture of social communication traits.	3	not about genetic risk factors	/pubmed/24047820	St Pourcain B, Whitehouse AJ, Ang WQ, Warrington NM, Glessner JT, Wang K, Timpson NJ, Evans DM, Kemp JP, Ring SM, McArdle WL, Golding J, Hakonarson H, Pennell CE, Smith GD.	Mol Autism. 2013 Sep 18;4(1):34. doi: 10.1186/2040-2392-4-34.
	Precise minds in uncertain worlds: predictive coding in autism.	3	not about genetic risk factors	/pubmed/25347312	Van de Cruys S, Evers K, Van der Hallen R, Van Eylen L, Boets B, de-Wit L, Wagemans J.	Psychol Rev. 2014 Oct;121(4):649-75. doi: 10.1037/a0037665. Review.
	The role of Pax6 in brain development and its impact on pathogenesis of autism spectrum disorder.	3	not about genetic risk factors	/pubmed/29499177	Kikkawa T, Casingal CR, Chun SH, Shinohara H, Hiraoka K, Osumi N.	Brain Res. 2018 Feb 27. pii: S0006-8993(18)30111-2. doi: 10.1016/j.brainres.2018.02.041. [Epub ahead of print] Review.
	Perinatal and neonatal risk factors for autism: a comprehensive meta-analysis.	3	not about genetic risk factors	/pubmed/21746727	Gardener H, Spiegelman D, Buka SL.	Pediatrics. 2011 Aug;128(2):344-55. doi: 10.1542/peds.2010-1036. Epub 2011 Jul 11. Review.
	Language impairment and dyslexia genes influence language skills in children with autism spectrum disorders.	3	not about genetic risk factors	/pubmed/25448322	Eicher JD, Gruen JR.	Autism Res. 2015 Apr;8(2):229-34. doi: 10.1002/aur.1436. Epub 2014 Dec 1.
	Common variation near ROBO2 is associated with expressive vocabulary in infancy.	3	not about genetic risk factors	/pubmed/25226531	St Pourcain B, Cents RA, Whitehouse AJ, Haworth CM, Davis OS, O'Reilly PF, Roulstone S, Wren Y, Ang QW, Velders FP, Evans DM, Kemp JP, Warrington NM, Miller L, Timpson NJ, Ring SM, Verhulst FC, Hofman A, Rivadeneira F, Meaburn EL, Price TS, Dale PS, et al.	Nat Commun. 2014 Sep 16;5:4831. doi: 10.1038/ncomms5831.
	A heterogeneity-based genome search meta-analysis for autism-spectrum disorders.	3	not about genetic risk factors	/pubmed/16189507	Trikalinos TA, Karvouni A, Zintzaras E, Ylisaukko-oja T, Peltonen L, J??rvel?? I, Ioannidis JP.	Mol Psychiatry. 2006 Jan;11(1):29-36.
	Prenatal expression patterns of genes associated with neuropsychiatric disorders.	3	not about genetic risk factors	/pubmed/24874100	Birnbaum R, Jaffe AE, Hyde TM, Kleinman JE, Weinberger DR.	Am J Psychiatry. 2014 Jul;171(7):758-67. doi: 10.1176/appi.ajp.2014.13111452.
	Replication study of candidate genes for cognitive abilities: the Lothian Birth Cohort 1936.	3	not about genetic risk factors	/pubmed/19077115	Houlihan LM, Harris SE, Luciano M, Gow AJ, Starr JM, Visscher PM, Deary IJ.	Genes Brain Behav. 2009 Mar;8(2):238-47. doi: 10.1111/j.1601-183X.2008.00470.x. Epub 2008 Dec 10.
	Dissociating the ability and propensity for empathy.	3	not about genetic risk factors	/pubmed/24484764	Keysers C, Gazzola V.	Trends Cogn Sci. 2014 Apr;18(4):163-6. doi: 10.1016/j.tics.2013.12.011. Epub 2014 Jan 28.
	Gut bacteria in children with autism spectrum disorders: challenges and promise of studying how a complex community influences a complex disease.	3	not about genetic risk factors	/pubmed/25769266	Krajmalnik-Brown R, Lozupone C, Kang DW, Adams JB.	Microb Ecol Health Dis. 2015 Mar 12;26:26914. doi: 10.3402/mehd.v26.26914. eCollection 2015.
	Magnetic resonance imaging study of the brain in autism.	3	not about genetic risk factors	/pubmed/9895151	Saitoh O, Courchesne E.	Psychiatry Clin Neurosci. 1998 Dec;52 Suppl:S219-22. Review.
	Risk factors for the development of autism spectrum disorder in children with tuberous sclerosis complex: protocol for a systematic review.	3	not meta	/pubmed/28270230	Mitchell R, Barton S, Harvey AS, Williams K.	Syst Rev. 2017 Mar 8;6(1):49. doi: 10.1186/s13643-017-0448-0.
	An unbiased Bayesian approach to functional connectomics implicates social-communication networks in autism.	3	not meta	/pubmed/26106561	Venkataraman A, Duncan JS, Yang DY, Pelphrey KA.	Neuroimage Clin. 2015 May 1;8:356-66. doi: 10.1016/j.nicl.2015.04.021. eCollection 2015.
	Autism genetics: emerging data from genome-wide copy-number and single nucleotide polymorphism scans.	3	not meta	/pubmed/19895225	Weiss LA.	Expert Rev Mol Diagn. 2009 Nov;9(8):795-803. doi: 10.1586/erm.09.59. Review.
	Hierarchical cortical transcriptome disorganization in autism.	3	not meta	/pubmed/28649314	Lombardo MV, Courchesne E, Lewis NE, Pramparo T.	Mol Autism. 2017 Jun 21;8:29. doi: 10.1186/s13229-017-0147-7. eCollection 2017.
	Polygenic risk score and heritability estimates reveals a genetic relationship between ASD and OCD.	3	not meta	/pubmed/28641744	Guo W, Samuels JF, Wang Y, Cao H, Ritter M, Nestadt PS, Krasnow J, Greenberg BD, Fyer AJ, McCracken JT, Geller DA, Murphy DL, Knowles JA, Grados MA, Riddle MA, Rasmussen SA, McLaughlin NC, Nurmi EL, Askland KD, Cullen BA, Piacentini J, Pauls DL, et al.	Eur Neuropsychopharmacol. 2017 Jul;27(7):657-666. doi: 10.1016/j.euroneuro.2017.03.011.
	Serotonin transporter promoter variants: Analysis in Indian autistic and control population.	3	not meta	/pubmed/16674932	Guhathakurta S, Ghosh S, Sinha S, Chatterjee A, Ahmed S, Chowdhury SR, Gangopadhyay PK, Ghosh S, Singh M, Usha R.	Brain Res. 2006 May 30;1092(1):28-35. Epub 2006 May 3.
	Shared genetic influences between dimensional ASD and ADHD symptoms during child and adolescent development.	3	not meta	/pubmed/28392908	Stergiakouli E, Davey Smith G, Martin J, Skuse DH, Viechtbauer W, Ring SM, Ronald A, Evans DE, Fisher SE, Thapar A, St Pourcain B.	Mol Autism. 2017 Apr 4;8:18. doi: 10.1186/s13229-017-0131-2. eCollection 2017.
	Strategies for autism candidate gene analysis.	3	not meta	/pubmed/14521187	Barnby G, Monaco AP.	Novartis Found Symp. 2003;251:48-63; discussion 63-9, 109-11, 281-97.
	Altered expression of histamine signaling genes in autism spectrum disorder.	3	not meta	/pubmed/28485729	Wright C, Shin JH, Rajpurohit A, Deep-Soboslay A, Collado-Torres L, Brandon NJ, Hyde TM, Kleinman JE, Jaffe AE, Cross AJ, Weinberger DR.	Transl Psychiatry. 2017 May 9;7(5):e1126. doi: 10.1038/tp.2017.87.
	Autism spectrum disorder.	3	not meta	/pubmed/30215678	Campisi L, Imran N, Nazeer A, Skokauskas N, Azeem MW.	Br Med Bull. 2018 Sep 1;127(1):91-100. doi: 10.1093/bmb/ldy026.
	Quantifying the Effects of 16p11.2 Copy Number Variants on Brain Structure: A Multisite Genetic-First Study.	3	not meta	/pubmed/29778275	Martin-Brevet S, Rodr??guez-Herreros B, Nielsen JA, Moreau C, Modenato C, Maillard AM, Pain A, Richetin S, J??nch AE, Qureshi AY, Z??rcher NR, Conus P; 16p11.2 European Consortium.; Simons Variation in Individuals Project (VIP) Consortium., Chung WK, Sherr EH, Spiro JE, Kherif F, Beckmann JS, Hadjikhani N, Reymond A, Buckner RL, et al.	Biol Psychiatry. 2018 Aug 15;84(4):253-264. doi: 10.1016/j.biopsych.2018.02.1176. Epub 2018 Mar 27.
	Identification of new TRIP12 variants and detailed clinical evaluation of individuals with non-syndromic intellectual disability with or without autism.	3	not meta	/pubmed/27848077	Bramswig NC, L??decke HJ, Pettersson M, Albrecht B, Bernier RA, Cremer K, Eichler EE, Falkenstein D, Gerdts J, Jansen S, Kuechler A, Kvarnung M, Lindstrand A, Nilsson D, Nordgren A, Pfundt R, Spruijt L, Surowy HM, de Vries BB, Wieland T, Engels H, Strom TM, et al.	Hum Genet. 2017 Feb;136(2):179-192. doi: 10.1007/s00439-016-1743-x. Epub 2016 Nov 15.
	Multimodal neuroimaging of male and female brain structure in health and disease across the life span.	3	not meta	/pubmed/27870421	Jahanshad N, Thompson PM.	J Neurosci Res. 2017 Jan 2;95(1-2):371-379. doi: 10.1002/jnr.23919. Review.
	Object identification and imagination: an alternative to the meta-representational explanation of autism.	3	not meta	/pubmed/20532603	Woodard CR, Van Reet J.	J Autism Dev Disord. 2011 Feb;41(2):213-26. doi: 10.1007/s10803-010-1044-5.
	Pragmatics as Metacognitive Control.	3	not meta	/pubmed/26834671	Kissine M.	Front Psychol. 2016 Jan 14;6:2057. doi: 10.3389/fpsyg.2015.02057. eCollection 2015.
	The anterior insula in autism: under-connected and under-examined.	3	not meta	/pubmed/19538989	Uddin LQ, Menon V.	Neurosci Biobehav Rev. 2009 Sep;33(8):1198-203. doi: 10.1016/j.neubiorev.2009.06.002. Epub 2009 Jun 16. Review.
	The good, the bad and systematic reviews.	3	not meta	/pubmed/25642473	B??lte S.	Autism. 2015 Jan;19(1):3-5. No abstract available.
	Acupuncture for children with autism spectrum disorders: a systematic review of randomized clinical trials.	3	not meta	/pubmed/22124580	Lee MS, Choi TY, Shin BC, Ernst E.	J Autism Dev Disord. 2012 Aug;42(8):1671-83. doi: 10.1007/s10803-011-1409-4. Review.
	Antidepressant Exposure During Pregnancy and Risk of Autism in the Offspring, 2: Do the New Studies Add Anything New?	3	not meta	/pubmed/29099558	Andrade C.	J Clin Psychiatry. 2017 Sep/Oct;78(8):e1052-e1056. doi: 10.4088/JCP.17f11916.
	Psychiatric genetics: progress amid controversy.	3	review article	/pubmed/18560438	Burmeister M, McInnis MG, Z??llner S.	Nat Rev Genet. 2008 Jul;9(7):527-40. doi: 10.1038/nrg2381. Review.
	A framework for interpreting genome-wide association studies of psychiatric disorders.	3	transcriptomic study	/pubmed/19002139	Psychiatric GWAS Consortium Steering Committee..	Mol Psychiatry. 2009 Jan;14(1):10-7. doi: 10.1038/mp.2008.126. Epub 2008 Nov 11. Review.
	A searchable database of genetic evidence for psychiatric disorders.	3	transcriptomic study	/pubmed/18548508	Konneker T, Barnes T, Furberg H, Losh M, Bulik CM, Sullivan PF.	Am J Med Genet B Neuropsychiatr Genet. 2008 Sep 5;147B(6):671-5. doi: 10.1002/ajmg.b.30802.
	The psychiatric GWAS consortium: big science comes to psychiatry.	3	transcriptomic study	/pubmed/20955924	Sullivan PF.	Neuron. 2010 Oct 21;68(2):182-6. doi: 10.1016/j.neuron.2010.10.003.
	Combined analysis of exome sequencing points toward a major role for transcription regulation during brain development in autism.	3	transcriptomic study	/pubmed/23147383	Ben-David E, Shifman S.	Mol Psychiatry. 2013 Oct;18(10):1054-6. doi: 10.1038/mp.2012.148. Epub 2012 Nov 13. No abstract available.
	dbMDEGA: a database for meta-analysis of differentially expressed genes in autism spectrum disorder.	3	without sufficient data	/pubmed/29145823	Zhang S, Deng L, Jia Q, Huang S, Gu J, Zhou F, Gao M, Sun X, Feng C, Fan G.	BMC Bioinformatics. 2017 Nov 16;18(1):494. doi: 10.1186/s12859-017-1915-2.
	A genome-wide linkage and association scan reveals novel loci for autism.	3	without sufficient data	/pubmed/19812673	Weiss LA, Arking DE; Gene Discovery Project of Johns Hopkins & the Autism Consortium., Daly MJ, Chakravarti A.	Nature. 2009 Oct 8;461(7265):802-8. doi: 10.1038/nature08490.
	A sociability gene? Meta-analysis of oxytocin receptor genotype effects in humans.	3	without sufficient data	/pubmed/23921259	Bakermans-Kranenburg MJ, van Ijzendoorn MH.	Psychiatr Genet. 2014 Apr;24(2):45-51. doi: 10.1097/YPG.0b013e3283643684.
	An X chromosome-wide association study in autism families identifies TBL1X as a novel autism spectrum disorder candidate gene in males.	3	without sufficient data	/pubmed/22050706	Chung RH, Ma D, Wang K, Hedges DJ, Jaworski JM, Gilbert JR, Cuccaro ML, Wright HH, Abramson RK, Konidari I, Whitehead PL, Schellenberg GD, Hakonarson H, Haines JL, Pericak-Vance MA, Martin ER.	Mol Autism. 2011 Nov 4;2(1):18. doi: 10.1186/2040-2392-2-18.
	Association of genetic variants of GRIN2B with autism.	3	without sufficient data	/pubmed/25656819	Pan Y, Chen J, Guo H, Ou J, Peng Y, Liu Q, Shen Y, Shi L, Liu Y, Xiong Z, Zhu T, Luo S, Hu Z, Zhao J, Xia K.	Sci Rep. 2015 Feb 6;5:8296. doi: 10.1038/srep08296.
	Association of IMMP2L deletions with autism spectrum disorder: A trio family study and meta-analysis.	3	without sufficient data	/pubmed/29152845	Zhang Y, Liu Y, Zarrei M, Tong W, Dong R, Wang Y, Zhang H, Yang X, MacDonald JR, Uddin M, Scherer SW, Gai Z.	Am J Med Genet B Neuropsychiatr Genet. 2018 Jan;177(1):93-100. doi: 10.1002/ajmg.b.32608. Epub 2017 Nov 20.
	Copy number variation meta-analysis reveals a novel duplication at 9p24 associated with multiple neurodevelopmental disorders.	3	without sufficient data	/pubmed/29191242	Glessner JT, Li J, Wang D, March M, Lima L, Desai A, Hadley D, Kao C, Gur RE, Cohen N, Sleiman PMA, Li Q, Hakonarson H; Janssen-CHOP Neuropsychiatric Genomics Working Group..	Genome Med. 2017 Nov 30;9(1):106. doi: 10.1186/s13073-017-0494-1.
	Heritability of autism spectrum disorders: a meta-analysis of twin studies.	3	without sufficient data	/pubmed/26709141	Tick B, Bolton P, Happ?? F, Rutter M, Rijsdijk F.	J Child Psychol Psychiatry. 2016 May;57(5):585-95. doi: 10.1111/jcpp.12499. Epub 2015 Dec 27. Review.
	Increased female autosomal burden of rare copy number variants in human populations and in autism families.	3	without sufficient data	/pubmed/25582617	Desachy G, Croen LA, Torres AR, Kharrazi M, Delorenze GN, Windham GC, Yoshida CK, Weiss LA.	Mol Psychiatry. 2015 Feb;20(2):170-5. doi: 10.1038/mp.2014.179. Epub 2015 Jan 13.
	Integrative analysis of genetic data sets reveals a shared innate immune component in autism spectrum disorder and its co-morbidities.	3	without sufficient data	/pubmed/27842596	Nazeen S, Palmer NP, Berger B, Kohane IS.	Genome Biol. 2016 Nov 14;17(1):228.
	Meta-analysis of differentially expressed genes in autism based on gene expression data.	3	without sufficient data	/pubmed/25867362	Ning LF, Yu YQ, GuoJi ET, Kou CG, Wu YH, Shi JP, Ai LZ, Yu Q.	Genet Mol Res. 2015 Mar 27;14(1):2146-55. doi: 10.4238/2015.March.27.1.
	Meta-Analysis of Gene Expression in Autism Spectrum Disorder.	3	without sufficient data	/pubmed/25720351	Ch'ng C, Kwok W, Rogic S, Pavlidis P.	Autism Res. 2015 Oct;8(5):593-608. doi: 10.1002/aur.1475. Epub 2015 Feb 26.
	Meta-analysis of SHANK Mutations in Autism Spectrum Disorders: a gradient of severity in cognitive impairments.	3	without sufficient data	/pubmed/25188300	Leblond CS, Nava C, Polge A, Gauthier J, Huguet G, Lumbroso S, Giuliano F, Stordeur C, Depienne C, Mouzat K, Pinto D, Howe J, Lemi??re N, Durand CM, Guibert J, Ey E, Toro R, Peyre H, Mathieu A, Amsellem F, Rastam M, Gillberg IC, et al.	PLoS Genet. 2014 Sep 4;10(9):e1004580. doi: 10.1371/journal.pgen.1004580. eCollection 2014 Sep.
	Regional meta-analysis of published data supports linkage of autism with markers on chromosome 7.	3	without sufficient data	/pubmed/11803446	Badner JA, Gershon ES.	Mol Psychiatry. 2002;7(1):56-66.
	Variants in TTC25 affect autistic trait in patients with autism spectrum disorder and general population.	3	without sufficient data	/pubmed/28513607	Vojinovic D, Brison N, Ahmad S, Noens I, Pappa I, Karssen LC, Tiemeier H, van Duijn CM, Peeters H, Amin N.	Eur J Hum Genet. 2017 Aug;25(8):982-987. doi: 10.1038/ejhg.2017.82. Epub 2017 May 17.
	Genome-wide Association Study of Autism Spectrum Disorder in the East Asian Populations.	3	without sufficient data	/pubmed/26314684	Liu X, Shimada T, Otowa T, Wu YY, Kawamura Y, Tochigi M, Iwata Y, Umekage T, Toyota T, Maekawa M, Iwayama Y, Suzuki K, Kakiuchi C, Kuwabara H, Kano Y, Nishida H, Sugiyama T, Kato N, Chen CH, Mori N, Yamada K, Yoshikawa T, et al.	Autism Res. 2016 Mar;9(3):340-9. doi: 10.1002/aur.1536. Epub 2015 Aug 28.
19	Identification of common genetic risk variants for autism spectrum disorder.	4		GWAS	Grove, J.; Ripke, S.; Als, T.D.; Mattheisen, M.; Walters, R.K.; Won, H.; Pallesen, J.; Agerbo, E.; Andreassen, O.A.; Anney, R. et al.	Nat Genet 2019, 51, 431-444.
24	A comprehensive meta-analysis of common genetic variants in autism spectrum conditions.	4		/pubmed/26322220	Warrier V, Chee V, Smith P, Chakrabarti B, Baron-Cohen S.	Mol Autism. 2015 Aug 28;6:49. doi: 10.1186/s13229-015-0041-0. eCollection 2015.
40	An integrated meta-analysis of two variants in HOXA1/HOXB1 and their effect on the risk of autism spectrum disorders.	4		/pubmed/21980499	Song RR, Zou L, Zhong R, Zheng XW, Zhu BB, Chen W, Liu L, Miao XP.	PLoS One. 2011;6(9):e25603. doi: 10.1371/journal.pone.0025603. Epub 2011 Sep 29.
20	Association between genetic variants in SLC25A12 and risk of autism spectrum disorders: An integrated meta-analysis.	4		/pubmed/25921325	Liu J, Yang A, Zhang Q, Yang G, Yang W, Lei H, Quan J, Qu F, Wang M, Zhang Z, Yu K.	Am J Med Genet B Neuropsychiatr Genet. 2015 Jun;168B(4):236-46. doi: 10.1002/ajmg.b.32304. Epub 2015 Apr 29.
22	Association between MTHFR gene polymorphisms and the risk of autism spectrum disorders: a meta-analysis.	4		/pubmed/23653228	Pu D, Shen Y, Wu J.	Autism Res. 2013 Oct;6(5):384-92. doi: 10.1002/aur.1300. Epub 2013 May 7.
21	Association of methylenetetrahydrofolate reductase (MTHFR) gene C677T polymorphism with autism: evidence of genetic susceptibility.	4		/pubmed/26956130	Rai V.	Metab Brain Dis. 2016 Aug;31(4):727-35. doi: 10.1007/s11011-016-9815-0. Epub 2016 Mar 8. Review.
39	Associations of endocrine stress-related gene polymorphisms with risk of autism spectrum disorders: Evidence from an integrated meta-analysis.	4		/pubmed/28656683	Yang PY, Menga YJ, Li T, Huang Y.	Autism Res. 2017 Nov;10(11):1722-1736. doi: 10.1002/aur.1822. Epub 2017 Jun 28. Review.
37	Autism and serotonin transporter gene polymorphisms: a systematic review and meta-analysis.	4		/pubmed/18286633	Huang CH, Santangelo SL.	Am J Med Genet B Neuropsychiatr Genet. 2008 Sep 5;147B(6):903-13. doi: 10.1002/ajmg.b.30720. Review.
23	Clinical utility of folate pathway genetic polymorphisms in the diagnosis of autism spectrum disorders.	4		/pubmed/27755291	Shaik Mohammad N, Sai Shruti P, Bharathi V, Krishna Prasad C, Hussain T, Alrokayan SA, Naik U, Radha Rama Devi A.	Psychiatr Genet. 2016 Dec;26(6):281-286.
42	CNTNAP2 gene in high functioning autism: no association according to family and meta-analysis approaches.	4		/pubmed/26559825	Werling AM, Bobrowski E, Taurines R, Gundelfinger R, Romanos M, Gr??nblatt E, Walitza S.	J Neural Transm (Vienna). 2016 Mar;123(3):353-63. doi: 10.1007/s00702-015-1458-5. Epub 2015 Nov 11.
18	Common genetic variants on 1p13.2 associate with risk of autism.	4		GWAS	Xia K, Guo H, Hu Z, Xun G, Zuo L, Peng Y, Wang K, He Y, Xiong Z, Sun L, Pan Q, Long Z, Zou X, Li X, Li W, Xu X, Lu L, Liu Y, Hu Y, Tian D, Long L, Ou J, et al.	Mol Psychiatry. 2014 Nov;19(11):1212-9. doi: 10.1038/mp.2013.146. Epub 2013 Nov 5.
46	Common variants in genes of the postsynaptic FMRP signalling pathway are risk factors for autism spectrum disorders.	4		/pubmed/24442360	Waltes R, Duketis E, Knapp M, Anney RJ, Huguet G, Schlitt S, Jarczok TA, Sachse M, K??mpfer LM, Kleinb??ck T, Poustka F, B??lte S, Schm??tzer G, Voran A, Huy E, Meyer J, Bourgeron T, Klauck SM, Freitag CM, Chiocchetti AG.	Hum Genet. 2014 Jun;133(6):781-92. doi: 10.1007/s00439-013-1416-y. Epub 2014 Jan 19.
28	Contribution of common and rare variants of the PTCHD1 gene to autism spectrum disorders and intellectual disability.	4		/pubmed/25782667	Torrico B, Fern??ndez-Castillo N, Herv??s A, Mil?? M, Salgado M, Rueda I, Buitelaar JK, Rommelse N, Oerlemans AM, Bralten J, Freitag CM, Reif A, Battaglia A, Mazzone L, Maestrini E, Cormand B, Toma C.	Eur J Hum Genet. 2015 Dec;23(12):1694-701. doi: 10.1038/ejhg.2015.37. Epub 2015 Mar 18.
47	Lack of replication of previous autism spectrum disorder GWAS hits in European populations.	4		/pubmed/27417655	Torrico B, Chiocchetti AG, Bacchelli E, Trabetti E, Herv??s A, Franke B, Buitelaar JK, Rommelse N, Yousaf A, Duketis E, Freitag CM, Caballero-Andaluz R, Martinez-Mir A, Scholl FG, Ribas??s M; ITAN., Battaglia A, Malerba G, Delorme R, Benabou M, Maestrini E, Bourgeron T, et al.	Autism Res. 2017 Feb;10(2):202-211. doi: 10.1002/aur.1662. Epub 2016 Jul 15.
41	Meta-analyses of RELN variants in neuropsychiatric disorders.	4		/pubmed/28506622	Chen N, Bao Y, Xue Y, Sun Y, Hu D, Meng S, Lu L, Shi J.	Behav Brain Res. 2017 Aug 14;332:110-119. doi: 10.1016/j.bbr.2017.05.028. Epub 2017 May 12. Review.
29	Meta-analysis and association of two common polymorphisms of the human oxytocin receptor gene in autism spectrum disorder.	4		/pubmed/26788924	Kranz TM, Kopp M, Waltes R, Sachse M, Duketis E, Jarczok TA, Degenhardt F, G??rgen K, Meyer J, Freitag CM, Chiocchetti AG.	Autism Res. 2016 Oct;9(10):1036-1045. doi: 10.1002/aur.1597. Epub 2016 Jan 20.
31	Meta-analysis of GWAS of over 16,000 individuals with autism spectrum disorder highlights a novel locus at 10q24.32 and a significant overlap with schizophrenia.	4		/pubmed/28540026	Autism Spectrum Disorders Working Group of The Psychiatric Genomics Consortium..	Mol Autism. 2017 May 22;8:21. doi: 10.1186/s13229-017-0137-9. eCollection 2017.
25	Mitochondrial Aspartate/Glutamate Carrier SLC25A12 and Autism Spectrum Disorder: a Meta-Analysis.	4		/pubmed/25663199	Aoki Y, Cortese S.	Mol Neurobiol. 2016 Apr;53(3):1579-1588. doi: 10.1007/s12035-015-9116-3. Epub 2015 Feb 10. Review.
38	No association between a common single nucleotide polymorphism, rs4141463, in the MACROD2 gene and autism spectrum disorder.	4		/pubmed/21656903	Curran S, Bolton P, Rozsnyai K, Chiocchetti A, Klauck SM, Duketis E, Poustka F, Schlitt S, Freitag CM, Lee I, Muglia P; ITAN., Poot M, Staal W, de Jonge MV, Ophoff RA, Lewis C, Skuse D, Mandy W, Vassos E, Fossdal R, Magnusson P, et al.	Am J Med Genet B Neuropsychiatr Genet. 2011 Sep;156B(6):633-9. doi: 10.1002/ajmg.b.31201. Epub 2011 Jun 8.
27	Reelin gene variants and risk of autism spectrum disorders: an integrated meta-analysis.	4		/pubmed/24453138	Wang Z, Hong Y, Zou L, Zhong R, Zhu B, Shen N, Chen W, Lou J, Ke J, Zhang T, Wang W, Miao X.	Am J Med Genet B Neuropsychiatr Genet. 2014 Mar;165B(2):192-200. doi: 10.1002/ajmg.b.32222. Epub 2014 Jan 22.
26	The oxytocin receptor gene (OXTR) is associated with autism spectrum disorder: a meta-analysis.	4		/pubmed/25092245	LoParo D, Waldman ID.	Mol Psychiatry. 2015 May;20(5):640-6. doi: 10.1038/mp.2014.77. Epub 2014 Aug 5. Review.
32	A genome-wide association study of autism reveals a common novel risk locus at 5p14.1.	4		/pubmed	Ma D,?Salyakina D,?Jaworski JM,?et al.	Ann Hum Genet 2009; 73: 263?73.
35	A genome-wide association study of autism using the Simons Simplex Collection: Does reducing phenotypic heterogeneity in autism increase genetic homogeneity?	4		GWAS	Chaste P, Klei L, Sanders SJ, et al.	Biol Psychiatry 2015; 77: 775?84.
30	A genome-wide scan for common alleles affecting risk for autism.	4		/pubmed	Anney R, Klei L, Pinto D, et al.	Hum Mol Genet 2010; 19: 4072?82.
43	Association between CNTNAP2 polymorphisms and autism: A family-based study in the chinese han population and a meta-analysis combined with GWAS data of psychiatric genomics consortium.	4		/pubmed/30681286	Zhang T, Zhang J, Wang Z, Jia M, Lu T, Wang H, Yue W, Zhang D, Li J, Wang L.	Autism Res. 2019 Jan 25. doi: 10.1002/aur.2078. [Epub ahead of print]
17	Common genetic variants on 5p14.1 associate with autism spectrum disorders	4		GWAS	Wang K, Zhang H, Ma D, et al.	Nature 2009; 459: 528?33.
33	Genome-Wide Association Study for Autism Spectrum Disorder in Taiwanese Han Population.	4		/pubmed	Kuo PH, Chuang LC, Su MH, Chen CH, Chen CH, Wu JY, Yen CJ, Wu YY, Liu SK, Chou MC, Chou WJ, Chiu YN, Tsai WC, Gau SS.	PLoS One. 2015 Sep 23;10(9):e0138695.
34	Individual common variants exert weak effects on the risk for autism spectrum disorders.	4		/pubmed	Anney R, Klei L, Pinto D, et al.	Hum Mol Genet 2012; 21: 4781?92.
44	Meta-analysis of GABRB3 Gene Polymorphisms and Susceptibility to Autism Spectrum Disorder.	4		/pubmed/30074174	Noroozi R, Taheri M, Ghafouri-Fard S, Bidel Z, Omrani MD, Moghaddam AS, Sarabi P, Jarahi AM.	J Mol Neurosci. 2018 Aug;65(4):432-437. doi: 10.1007/s12031-018-1114-2. Epub 2018 Jul 18.
45	Meta-Analysis of the Association between GABA Receptor Polymorphisms and Autism Spectrum Disorder (ASD).	4		/pubmed/29725984	Mahdavi M, Kheirollahi M, Riahi R, Khorvash F, Khorrami M, Mirsafaie M.	J Mol Neurosci. 2018 May 3. doi: 10.1007/s12031-018-1073-7. [Epub ahead of print] Review.
36	The potential role of the antioxidant and detoxification properties of glutathione in autism spectrum disorders: a systematic review and meta-analysis.	4		/pubmed/22524510	Main PA, Angley MT, O'Doherty CE, Thomas P, Fenech M.	Nutr Metab (Lond). 2012 Apr 24;9:35. doi: 10.1186/1743-7075-9-35.
